# Supplementary material for: A study to better understand under-utilization of laboratory tests for antenatal care in Senegal
Source: PLoS One. 2020 Jan 9;15(1):e0225710. doi: 10.1371/journal.pone.0225710 (PMC6952088; doi:10.1371/journal.pone.0225710)
Supplement: S1 Dataset — (XLS) [file pone.0225710.s003.xls]

## Sheet: Sheet1
facility_type	Age Category	Ever delivered	trimester	number of results	all 7 test results	complex	recomm7	ANC waiting time	price2	Turnaround time of test (ToT) request to execution	Opening Hours	Result form available	Stockouts	brequip2	midw_short2	urban	fac_codenum
Health Centre	25-	Yes	First	7	1	2 moments 2 places	yes	61-120	above median	above median	3-	Yes	Yes	No	Yes	1	101
Health Centre	20-	No	First	7	1	2 moments 2 places	yes	61-120	above median	above median	3-	Yes	Yes	No	Yes	1	101
Health Centre	13-	No	Second	6	0	2 moments 2 places	yes	61-120	above median	above median	3-	Yes	Yes	No	Yes	1	101
Health Centre	13-	No	First	6	0	2 moments 2 places	yes	61-120	above median	above median	3-	Yes	Yes	No	Yes	1	101
Health Centre	20-	No	First	6	0	2 moments 2 places	yes	61-120	above median	above median	3-	Yes	Yes	No	Yes	1	101
Health Centre	13-	No	First	6	0	2 moments 2 places	yes	61-120	above median	above median	3-	Yes	Yes	No	Yes	1	101
Health Centre	20-	No	First	6	0	2 moments 2 places	yes	61-120	above median	above median	3-	Yes	Yes	No	Yes	1	101
Health Centre	25-	No	Third	7	1	2 moments 2 places	yes	61-120	above median	above median	3-	Yes	Yes	No	Yes	1	101
Health Centre	20-	No	Second	7	1	2 moments 2 places	yes	61-120	above median	above median	3-	Yes	Yes	No	Yes	1	101
Health Centre	30-	Yes	Second	7	1	2 moments 2 places	yes	61-120	above median	above median	3-	Yes	Yes	No	Yes	1	101
Health Centre	20-	No	First	7	1	2 moments 2 places	yes	61-120	above median	above median	3-	Yes	Yes	No	Yes	1	101
Health Centre	20-	No	First	6	0	2 moments 2 places	yes	61-120	above median	above median	3-	Yes	Yes	No	Yes	1	101
Health Centre	13-	No	First	6	0	2 moments 2 places	yes	61-120	above median	above median	3-	Yes	Yes	No	Yes	1	101
Health Centre	30-	Yes	Second	6	0	2 moments 2 places	yes	61-120	above median	above median	3-	Yes	Yes	No	Yes	1	101
Health Centre	20-	No	First	6	0	2 moments 2 places	yes	61-120	above median	above median	3-	Yes	Yes	No	Yes	1	101
Health Centre	30-	No	Second	6	0	2 moments 2 places	yes	61-120	above median	above median	3-	Yes	Yes	No	Yes	1	101
Health Centre	13-	No	First	6	0	2 moments 2 places	yes	61-120	above median	above median	3-	Yes	Yes	No	Yes	1	101
Health Centre	13-	No	First	6	0	2 moments 2 places	yes	61-120	above median	above median	3-	Yes	Yes	No	Yes	1	101
Health Centre	25-	Yes	First	6	0	2 moments 2 places	yes	61-120	above median	above median	3-	Yes	Yes	No	Yes	1	101
Health Centre	20-	No	First	6	0	2 moments 2 places	yes	61-120	above median	above median	3-	Yes	Yes	No	Yes	1	101
Health Centre	20-	No	First	6	0	2 moments 2 places	yes	61-120	above median	above median	3-	Yes	Yes	No	Yes	1	101
Health Centre	20-	No	First	7	1	2 moments 2 places	yes	61-120	above median	above median	3-	Yes	Yes	No	Yes	1	101
Health Centre	20-	No	First	7	1	2 moments 2 places	yes	61-120	above median	above median	3-	Yes	Yes	No	Yes	1	101
Health Centre	20-	No	Second	6	0	2 moments 2 places	yes	61-120	above median	above median	3-	Yes	Yes	No	Yes	1	101
Health Centre	20-	No	Second	6	0	2 moments 2 places	yes	61-120	above median	above median	3-	Yes	Yes	No	Yes	1	101
Health Centre	25-	Yes	First	6	0	2 moments 2 places	yes	61-120	above median	above median	3-	Yes	Yes	No	Yes	1	101
Health Centre	25-	Yes	Second	7	1	2 moments 2 places	yes	61-120	above median	above median	3-	Yes	Yes	No	Yes	1	101
Health Centre	13-	No		6	0	2 moments 2 places	yes	61-120	above median	above median	3-	Yes	Yes	No	Yes	1	101
Health Centre	13-	No	Second	6	0	2 moments 2 places	yes	61-120	above median	above median	3-	Yes	Yes	No	Yes	1	101
Health Centre	25-	Yes	First	7	1	2 moments 2 places	yes	61-120	above median	above median	3-	Yes	Yes	No	Yes	1	101
Health Centre	30-	No	First	7	1	2 moments 2 places	yes	61-120	above median	above median	3-	Yes	Yes	No	Yes	1	101
Health Centre	13-	No	First	6	0	2 moments 2 places	yes	61-120	above median	above median	3-	Yes	Yes	No	Yes	1	101
Health Centre	35-	Yes	First	6	0	2 moments 2 places	yes	61-120	above median	above median	3-	Yes	Yes	No	Yes	1	101
Health Centre	20-	No	First	7	1	2 moments 2 places	yes	61-120	above median	above median	3-	Yes	Yes	No	Yes	1	101
Health Centre	25-	No	First	7	1	2 moments 2 places	yes	61-120	above median	above median	3-	Yes	Yes	No	Yes	1	101
Health Centre	25-	No	First	6	0	2 moments 2 places	yes	61-120	above median	above median	3-	Yes	Yes	No	Yes	1	101
Health Centre	20-	No	First	6	0	2 moments 2 places	yes	61-120	above median	above median	3-	Yes	Yes	No	Yes	1	101
Health Centre	13-	No	First	7	1	2 moments 2 places	yes	61-120	above median	above median	3-	Yes	Yes	No	Yes	1	101
Health Centre	13-	No	First	7	1	2 moments 2 places	yes	61-120	above median	above median	3-	Yes	Yes	No	Yes	1	101
Health Centre	30-	No	First	6	0	2 moments 2 places	yes	61-120	above median	above median	3-	Yes	Yes	No	Yes	1	101
Health Centre	20-	No	First	7	1	2 moments 2 places	yes	61-120	above median	above median	3-	Yes	Yes	No	Yes	1	101
Health Centre	20-	No	First	7	1	2 moments 2 places	yes	61-120	above median	above median	3-	Yes	Yes	No	Yes	1	101
Health Centre	20-	No	First	6	0	2 moments 2 places	yes	61-120	above median	above median	3-	Yes	Yes	No	Yes	1	101
Health Centre		No	Second	6	0	2 moments 2 places	yes	61-120	above median	above median	3-	Yes	Yes	No	Yes	1	101
Health Centre	25-	Yes	Second	7	1	2 moments 2 places	yes	61-120	above median	above median	3-	Yes	Yes	No	Yes	1	101
Health Centre	20-	No	Second	7	1	2 moments 2 places	yes	61-120	above median	above median	3-	Yes	Yes	No	Yes	1	101
Health Centre	25-	No	First	6	0	2 moments 2 places	yes	61-120	above median	above median	3-	Yes	Yes	No	Yes	1	101
Health Centre	30-	No	First	6	0	2 moments 2 places	yes	61-120	above median	above median	3-	Yes	Yes	No	Yes	1	101
Health Centre	20-	No	Second	6	0	2 moments 2 places	yes	61-120	above median	above median	3-	Yes	Yes	No	Yes	1	101
Health Centre	13-	No	Second	6	0	2 moments 2 places	yes	61-120	above median	above median	3-	Yes	Yes	No	Yes	1	101
Health Centre	20-	No	First	0	0	2 moments 2 places	yes	61-120	above median	above median	3-	Yes	Yes	No	Yes	1	101
Health Centre	13-	No	First	7	1	2 moments 2 places	yes	61-120	above median	above median	3-	Yes	Yes	No	Yes	1	101
Health Centre	25-	No	First	7	1	2 moments 2 places	yes	61-120	above median	above median	3-	Yes	Yes	No	Yes	1	101
Health Centre	13-	No	First	7	1	2 moments 2 places	yes	61-120	above median	above median	3-	Yes	Yes	No	Yes	1	101
Health Centre	20-	Yes	First	7	1	2 moments 2 places	yes	61-120	above median	above median	3-	Yes	Yes	No	Yes	1	101
Health Centre	13-	No	First	0	0	2 moments 2 places	yes	61-120	above median	above median	3-	Yes	Yes	No	Yes	1	101
Health Centre	20-	Yes	Second	6	0	2 moments 2 places	yes	61-120	above median	above median	3-	Yes	Yes	No	Yes	1	101
Health Centre	20-	No	First	6	0	2 moments 2 places	yes	61-120	above median	above median	3-	Yes	Yes	No	Yes	1	101
Health Centre	13-	No	First	6	0	2 moments 2 places	yes	61-120	above median	above median	3-	Yes	Yes	No	Yes	1	101
Health Centre	30-	No	First	6	0	2 moments 2 places	yes	61-120	above median	above median	3-	Yes	Yes	No	Yes	1	101
Health Centre	30-	Yes	First	6	0	2 moments 2 places	yes	61-120	above median	above median	3-	Yes	Yes	No	Yes	1	101
Health Centre	13-	No	First	6	0	2 moments 2 places	yes	61-120	above median	above median	3-	Yes	Yes	No	Yes	1	101
Health Centre	25-	No	First	7	1	2 moments 2 places	yes	61-120	above median	above median	3-	Yes	Yes	No	Yes	1	101
Health Centre	20-	No	First	6	0	2 moments 2 places	yes	61-120	above median	above median	3-	Yes	Yes	No	Yes	1	101
Health Centre	35-	Yes	Second	7	1	2 moments 2 places	yes	61-120	above median	above median	3-	Yes	Yes	No	Yes	1	101
Health Centre	13-	No	Second	6	0	2 moments 2 places	yes	61-120	above median	above median	3-	Yes	Yes	No	Yes	1	101
Health Centre	20-	Yes	Second	6	0	2 moments 2 places	yes	61-120	above median	above median	3-	Yes	Yes	No	Yes	1	101
Health Centre	20-	No	First	6	0	2 moments 2 places	yes	61-120	above median	above median	3-	Yes	Yes	No	Yes	1	101
Health Centre	25-	No	First	6	0	2 moments 2 places	yes	61-120	above median	above median	3-	Yes	Yes	No	Yes	1	101
Health Centre		No	First	6	0	2 moments 2 places	yes	61-120	above median	above median	3-	Yes	Yes	No	Yes	1	101
Health Centre	20-	No	Second	0	0	2 moments 2 places	yes	61-120	above median	above median	3-	Yes	Yes	No	Yes	1	101
Health Centre	13-	No	First	7	1	2 moments 2 places	yes	61-120	above median	above median	3-	Yes	Yes	No	Yes	1	101
Health Centre	13-	No	First	7	1	2 moments 2 places	yes	61-120	above median	above median	3-	Yes	Yes	No	Yes	1	101
Health Centre	20-	No	First	6	0	2 moments 2 places	yes	61-120	above median	above median	3-	Yes	Yes	No	Yes	1	101
Health Centre	25-	Yes	First	7	1	2 moments 2 places	yes	61-120	above median	above median	3-	Yes	Yes	No	Yes	1	101
Health Centre	20-	No	First	6	0	2 moments 2 places	yes	61-120	above median	above median	3-	Yes	Yes	No	Yes	1	101
Health Centre	25-	No	Second	6	0	2 moments 2 places	yes	61-120	above median	above median	3-	Yes	Yes	No	Yes	1	101
Health Centre	25-	Yes	Second	7	1	2 moments 2 places	yes	61-120	above median	above median	3-	Yes	Yes	No	Yes	1	101
Health Centre	30-	Yes	Third	7	1	2 moments 2 places	yes	61-120	above median	above median	3-	Yes	Yes	No	Yes	1	101
Health Centre	13-	No	First	7	1	2 moments 2 places	yes	61-120	above median	above median	3-	Yes	Yes	No	Yes	1	101
Health Centre	13-	No	First	6	0	2 moments 2 places	yes	61-120	above median	above median	3-	Yes	Yes	No	Yes	1	101
Health Centre	20-	No	First	7	1	2 moments 2 places	yes	61-120	above median	above median	3-	Yes	Yes	No	Yes	1	101
Health Centre	25-	No	First	6	0	2 moments 2 places	yes	61-120	above median	above median	3-	Yes	Yes	No	Yes	1	101
Health Centre	13-	No	First	5	0	3 moments 2 places	no	>120	below median	below median	5-	No	Yes	Yes	Yes	0	102
Health Centre	13-	No	Second	6	0	3 moments 2 places	no	>120	below median	below median	5-	No	Yes	Yes	Yes	0	102
Health Centre	35-	Yes	Second	1	0	3 moments 2 places	no	>120	below median	below median	5-	No	Yes	Yes	Yes	0	102
Health Centre	20-	Yes	First	6	0	3 moments 2 places	no	>120	below median	below median	5-	No	Yes	Yes	Yes	0	102
Health Centre	13-	Yes	First	6	0	3 moments 2 places	no	>120	below median	below median	5-	No	Yes	Yes	Yes	0	102
Health Centre	25-	Yes	First	1	0	3 moments 2 places	no	>120	below median	below median	5-	No	Yes	Yes	Yes	0	102
Health Centre	13-	Yes	First	5	0	3 moments 2 places	no	>120	below median	below median	5-	No	Yes	Yes	Yes	0	102
Health Centre	30-	Yes	Second	0	0	3 moments 2 places	no	>120	below median	below median	5-	No	Yes	Yes	Yes	0	102
Health Centre	30-	Yes	First	5	0	3 moments 2 places	no	>120	below median	below median	5-	No	Yes	Yes	Yes	0	102
Health Centre	20-	Yes	First	0	0	3 moments 2 places	no	>120	below median	below median	5-	No	Yes	Yes	Yes	0	102
Health Centre	20-	No	First	0	0	3 moments 2 places	no	>120	below median	below median	5-	No	Yes	Yes	Yes	0	102
Health Centre	30-	Yes	Second	6	0	3 moments 2 places	no	>120	below median	below median	5-	No	Yes	Yes	Yes	0	102
Health Centre	30-	No	First	5	0	3 moments 2 places	no	>120	below median	below median	5-	No	Yes	Yes	Yes	0	102
Health Centre	30-	Yes	Third	5	0	3 moments 2 places	no	>120	below median	below median	5-	No	Yes	Yes	Yes	0	102
Health Centre	25-	Yes	Second	6	0	3 moments 2 places	no	>120	below median	below median	5-	No	Yes	Yes	Yes	0	102
Health Centre	25-	Yes	First	0	0	3 moments 2 places	no	>120	below median	below median	5-	No	Yes	Yes	Yes	0	102
Health Centre	20-	Yes	First	6	0	3 moments 2 places	no	>120	below median	below median	5-	No	Yes	Yes	Yes	0	102
Health Centre	25-	Yes	Third	4	0	3 moments 2 places	no	>120	below median	below median	5-	No	Yes	Yes	Yes	0	102
Health Centre	20-	Yes	First	2	0	3 moments 2 places	no	>120	below median	below median	5-	No	Yes	Yes	Yes	0	102
Health Centre	25-	No	First	5	0	3 moments 2 places	no	>120	below median	below median	5-	No	Yes	Yes	Yes	0	102
Health Centre	13-	No	Second	6	0	3 moments 2 places	no	>120	below median	below median	5-	No	Yes	Yes	Yes	0	102
Health Centre	30-	Yes	First	1	0	3 moments 2 places	no	>120	below median	below median	5-	No	Yes	Yes	Yes	0	102
Health Centre	35-	Yes	First	6	0	3 moments 2 places	no	>120	below median	below median	5-	No	Yes	Yes	Yes	0	102
Health Centre	20-	Yes	First	5	0	3 moments 2 places	no	>120	below median	below median	5-	No	Yes	Yes	Yes	0	102
Health Centre	30-	Yes	Second	1	0	3 moments 2 places	no	>120	below median	below median	5-	No	Yes	Yes	Yes	0	102
Health Centre	35-	Yes	Second	6	0	3 moments 2 places	no	>120	below median	below median	5-	No	Yes	Yes	Yes	0	102
Health Centre	20-	No	First	6	0	3 moments 2 places	no	>120	below median	below median	5-	No	Yes	Yes	Yes	0	102
Health Centre	20-	No	First	6	0	3 moments 2 places	no	>120	below median	below median	5-	No	Yes	Yes	Yes	0	102
Health Centre	20-	Yes	Third	6	0	3 moments 2 places	no	>120	below median	below median	5-	No	Yes	Yes	Yes	0	102
Health Centre	13-	Yes	Third	0	0	3 moments 2 places	no	>120	below median	below median	5-	No	Yes	Yes	Yes	0	102
Health Centre	25-	Yes	First	3	0	3 moments 2 places	no	>120	below median	below median	5-	No	Yes	Yes	Yes	0	102
Health Centre	13-	No	First	0	0	3 moments 2 places	no	>120	below median	below median	5-	No	Yes	Yes	Yes	0	102
Health Centre	20-	Yes	Third	1	0	3 moments 2 places	no	>120	below median	below median	5-	No	Yes	Yes	Yes	0	102
Health Centre	13-	No	First	6	0	3 moments 2 places	no	>120	below median	below median	5-	No	Yes	Yes	Yes	0	102
Health Centre	25-	Yes	Third	5	0	3 moments 2 places	no	>120	below median	below median	5-	No	Yes	Yes	Yes	0	102
Health Centre	20-	Yes	First	0	0	3 moments 2 places	no	>120	below median	below median	5-	No	Yes	Yes	Yes	0	102
Health Centre	30-	Yes	First	3	0	3 moments 2 places	no	>120	below median	below median	5-	No	Yes	Yes	Yes	0	102
Health Centre	30-	Yes	First	6	0	3 moments 2 places	no	>120	below median	below median	5-	No	Yes	Yes	Yes	0	102
Health Centre	13-	No	First	6	0	3 moments 2 places	no	>120	below median	below median	5-	No	Yes	Yes	Yes	0	102
Health Centre	13-	Yes	First	0	0	3 moments 2 places	no	>120	below median	below median	5-	No	Yes	Yes	Yes	0	102
Health Centre	20-	No	First	6	0	3 moments 2 places	no	>120	below median	below median	5-	No	Yes	Yes	Yes	0	102
Health Centre	30-	Yes	First	2	0	3 moments 2 places	no	>120	below median	below median	5-	No	Yes	Yes	Yes	0	102
Health Centre	20-	Yes	Second	0	0	3 moments 2 places	no	>120	below median	below median	5-	No	Yes	Yes	Yes	0	102
Health Centre	20-	Yes	Second	1	0	3 moments 2 places	no	>120	below median	below median	5-	No	Yes	Yes	Yes	0	102
Health Centre	35-	Yes	First	6	0	3 moments 2 places	no	>120	below median	below median	5-	No	Yes	Yes	Yes	0	102
Health Centre	20-	Yes	First	0	0	3 moments 2 places	no	>120	below median	below median	5-	No	Yes	Yes	Yes	0	102
Health Centre	25-	Yes	First	6	0	3 moments 2 places	no	>120	below median	below median	5-	No	Yes	Yes	Yes	0	102
Health Centre	25-	Yes	Second	1	0	3 moments 2 places	no	>120	below median	below median	5-	No	Yes	Yes	Yes	0	102
Health Centre	20-	Yes	First	5	0	3 moments 2 places	no	>120	below median	below median	5-	No	Yes	Yes	Yes	0	102
Health Centre	20-	Yes	First	5	0	3 moments 2 places	no	>120	below median	below median	5-	No	Yes	Yes	Yes	0	102
Health Centre	20-	Yes	First	1	0	3 moments 2 places	no	>120	below median	below median	5-	No	Yes	Yes	Yes	0	102
Health Centre	20-	Yes	Second	1	0	3 moments 2 places	no	>120	below median	below median	5-	No	Yes	Yes	Yes	0	102
Health Centre	30-	Yes	Third	0	0	3 moments 2 places	no	>120	below median	below median	5-	No	Yes	Yes	Yes	0	102
Health Centre	25-	Yes	First	1	0	3 moments 2 places	no	>120	below median	below median	5-	No	Yes	Yes	Yes	0	102
Health Centre	20-	Yes	First	5	0	3 moments 2 places	no	>120	below median	below median	5-	No	Yes	Yes	Yes	0	102
Health Centre		Yes	First	6	0	3 moments 2 places	no	>120	below median	below median	5-	No	Yes	Yes	Yes	0	102
Health Centre	30-	Yes	Second	0	0	3 moments 2 places	no	>120	below median	below median	5-	No	Yes	Yes	Yes	0	102
Health Centre	30-	Yes	First	6	0	3 moments 2 places	no	>120	below median	below median	5-	No	Yes	Yes	Yes	0	102
Health Centre	13-	No	First	0	0	3 moments 2 places	no	>120	below median	below median	5-	No	Yes	Yes	Yes	0	102
Health Centre		No	Second	6	0	3 moments 2 places	no	>120	below median	below median	5-	No	Yes	Yes	Yes	0	102
Health Centre	20-	No	First	6	0	3 moments 2 places	no	>120	below median	below median	5-	No	Yes	Yes	Yes	0	102
Health Centre	20-	Yes	First	0	0	3 moments 2 places	no	>120	below median	below median	5-	No	Yes	Yes	Yes	0	102
Health Centre	13-	No	Third	3	0	3 moments 2 places	no	>120	below median	below median	5-	No	Yes	Yes	Yes	0	102
Health Centre	25-	No	First	6	0	3 moments 2 places	no	>120	below median	below median	5-	No	Yes	Yes	Yes	0	102
Health Centre	35-	Yes	First	1	0	3 moments 2 places	no	>120	below median	below median	5-	No	Yes	Yes	Yes	0	102
Health Centre	13-	Yes	Second	2	0	3 moments 2 places	no	>120	below median	below median	5-	No	Yes	Yes	Yes	0	102
Health Centre	25-	No	Second	6	0	3 moments 2 places	no	>120	below median	below median	5-	No	Yes	Yes	Yes	0	102
Health Centre	20-	No	First	6	0	3 moments 2 places	no	>120	below median	below median	5-	No	Yes	Yes	Yes	0	102
Health Centre	30-	Yes	First	1	0	3 moments 2 places	no	>120	below median	below median	5-	No	Yes	Yes	Yes	0	102
Health Centre	20-	No	Second	0	0	3 moments 2 places	no	>120	below median	below median	5-	No	Yes	Yes	Yes	0	102
Health Centre	30-	Yes	Second	0	0	3 moments 2 places	no	>120	below median	below median	5-	No	Yes	Yes	Yes	0	102
Health Centre	13-	Yes	Second	0	0	3 moments 2 places	no	>120	below median	below median	5-	No	Yes	Yes	Yes	0	102
Health Centre	35-	Yes	First	7	1	2 moments 2 places	yes	<=60	above median	above median	5-	Yes	No	No	No	1	103
Health Centre	35-	Yes	Third	2	0	2 moments 2 places	yes	<=60	above median	above median	5-	Yes	No	No	No	1	103
Health Centre	25-	No	First	2	0	2 moments 2 places	yes	<=60	above median	above median	5-	Yes	No	No	No	1	103
Health Centre	20-	No	Second	2	0	2 moments 2 places	yes	<=60	above median	above median	5-	Yes	No	No	No	1	103
Health Centre	13-	Yes	Second	1	0	2 moments 2 places	yes	<=60	above median	above median	5-	Yes	No	No	No	1	103
Health Centre	35-	Yes	Second	2	0	2 moments 2 places	yes	<=60	above median	above median	5-	Yes	No	No	No	1	103
Health Centre	30-	Yes	Second	2	0	2 moments 2 places	yes	<=60	above median	above median	5-	Yes	No	No	No	1	103
Health Centre	35-	Yes	First	3	0	2 moments 2 places	yes	<=60	above median	above median	5-	Yes	No	No	No	1	103
Health Centre	25-	Yes		7	1	2 moments 2 places	yes	<=60	above median	above median	5-	Yes	No	No	No	1	103
Health Centre	20-	Yes	First	2	0	2 moments 2 places	yes	<=60	above median	above median	5-	Yes	No	No	No	1	103
Health Centre	30-	Yes	First	2	0	2 moments 2 places	yes	<=60	above median	above median	5-	Yes	No	No	No	1	103
Health Centre	25-	Yes	First	2	0	2 moments 2 places	yes	<=60	above median	above median	5-	Yes	No	No	No	1	103
Health Centre	25-	No	First	2	0	2 moments 2 places	yes	<=60	above median	above median	5-	Yes	No	No	No	1	103
Health Centre	20-	No	First	1	0	2 moments 2 places	yes	<=60	above median	above median	5-	Yes	No	No	No	1	103
Health Centre	20-	No	Second	2	0	2 moments 2 places	yes	<=60	above median	above median	5-	Yes	No	No	No	1	103
Health Centre	20-	Yes	First	2	0	2 moments 2 places	yes	<=60	above median	above median	5-	Yes	No	No	No	1	103
Health Centre	20-	No	First	0	0	2 moments 2 places	yes	<=60	above median	above median	5-	Yes	No	No	No	1	103
Health Centre	13-	No	First	2	0	2 moments 2 places	yes	<=60	above median	above median	5-	Yes	No	No	No	1	103
Health Centre	20-	Yes	First	2	0	2 moments 2 places	yes	<=60	above median	above median	5-	Yes	No	No	No	1	103
Health Centre	20-	Yes	First	2	0	2 moments 2 places	yes	<=60	above median	above median	5-	Yes	No	No	No	1	103
Health Centre	20-	Yes	Second	7	1	2 moments 2 places	yes	<=60	above median	above median	5-	Yes	No	No	No	1	103
Health Centre	20-	Yes	Second	1	0	2 moments 2 places	yes	<=60	above median	above median	5-	Yes	No	No	No	1	103
Health Centre	35-	Yes	First	2	0	2 moments 2 places	yes	<=60	above median	above median	5-	Yes	No	No	No	1	103
Health Centre	30-	Yes	First	2	0	2 moments 2 places	yes	<=60	above median	above median	5-	Yes	No	No	No	1	103
Health Centre	30-	No	First	7	1	2 moments 2 places	yes	<=60	above median	above median	5-	Yes	No	No	No	1	103
Health Centre	13-	Yes	First	5	0	2 moments 2 places	yes	<=60	above median	above median	5-	Yes	No	No	No	1	103
Health Centre	20-	No	First	2	0	2 moments 2 places	yes	<=60	above median	above median	5-	Yes	No	No	No	1	103
Health Centre	25-	Yes	First	0	0	2 moments 2 places	yes	<=60	above median	above median	5-	Yes	No	No	No	1	103
Health Centre	20-	Yes	Second	2	0	2 moments 2 places	yes	<=60	above median	above median	5-	Yes	No	No	No	1	103
Health Centre	30-	Yes	First	0	0	2 moments 2 places	yes	<=60	above median	above median	5-	Yes	No	No	No	1	103
Health Centre	20-	No	First	7	1	2 moments 2 places	yes	<=60	above median	above median	5-	Yes	No	No	No	1	103
Health Centre	20-	No	First	7	1	2 moments 2 places	yes	<=60	above median	above median	5-	Yes	No	No	No	1	103
Health Centre	25-	Yes	First	1	0	2 moments 2 places	yes	<=60	above median	above median	5-	Yes	No	No	No	1	103
Health Centre	20-	No	First	7	1	2 moments 2 places	yes	<=60	above median	above median	5-	Yes	No	No	No	1	103
Health Centre	20-	Yes	First	2	0	2 moments 2 places	yes	<=60	above median	above median	5-	Yes	No	No	No	1	103
Health Centre	35-	Yes	First	2	0	2 moments 2 places	yes	<=60	above median	above median	5-	Yes	No	No	No	1	103
Health Centre	13-	No	First	7	1	2 moments 2 places	yes	<=60	above median	above median	5-	Yes	No	No	No	1	103
Health Centre	35-	Yes	First	6	0	2 moments 2 places	yes	<=60	above median	above median	5-	Yes	No	No	No	1	103
Health Centre	35-	Yes	Second	2	0	2 moments 2 places	yes	<=60	above median	above median	5-	Yes	No	No	No	1	103
Health Centre	20-	No	First	1	0	2 moments 2 places	yes	<=60	above median	above median	5-	Yes	No	No	No	1	103
Health Centre	20-	Yes	First	2	0	2 moments 2 places	yes	<=60	above median	above median	5-	Yes	No	No	No	1	103
Health Centre	20-	Yes	Second	2	0	2 moments 2 places	yes	<=60	above median	above median	5-	Yes	No	No	No	1	103
Health Centre	25-	Yes	First	2	0	2 moments 2 places	yes	<=60	above median	above median	5-	Yes	No	No	No	1	103
Health Centre	25-	Yes	Second	2	0	2 moments 2 places	yes	<=60	above median	above median	5-	Yes	No	No	No	1	103
Health Centre	20-	Yes	Second	2	0	2 moments 2 places	yes	<=60	above median	above median	5-	Yes	No	No	No	1	103
Health Centre	25-	No	Second	2	0	2 moments 2 places	yes	<=60	above median	above median	5-	Yes	No	No	No	1	103
Health Centre	30-	Yes	Second	5	0	2 moments 2 places	yes	<=60	above median	above median	5-	Yes	No	No	No	1	103
Health Centre	13-	No	First	2	0	2 moments 2 places	yes	<=60	above median	above median	5-	Yes	No	No	No	1	103
Health Centre	20-	No	Second	2	0	2 moments 2 places	yes	<=60	above median	above median	5-	Yes	No	No	No	1	103
Health Centre	25-	Yes	First	2	0	2 moments 2 places	yes	<=60	above median	above median	5-	Yes	No	No	No	1	103
Health Centre	20-	No	Second	2	0	2 moments 2 places	yes	<=60	above median	above median	5-	Yes	No	No	No	1	103
Health Centre	20-	No	First	2	0	2 moments 2 places	yes	<=60	above median	above median	5-	Yes	No	No	No	1	103
Health Centre	30-	No	First	1	0	2 moments 2 places	yes	<=60	above median	above median	5-	Yes	No	No	No	1	103
Health Centre	20-	Yes	First	1	0	2 moments 2 places	yes	<=60	above median	above median	5-	Yes	No	No	No	1	103
Health Centre	20-	Yes	First	6	0	2 moments 2 places	yes	<=60	above median	above median	5-	Yes	No	No	No	1	103
Health Centre	35-	Yes	First	7	1	2 moments 2 places	yes	<=60	above median	above median	5-	Yes	No	No	No	1	103
Health Centre	20-	Yes	First	0	0	2 moments 2 places	yes	<=60	above median	above median	5-	Yes	No	No	No	1	103
Health Centre	30-	Yes	First	2	0	2 moments 2 places	yes	<=60	above median	above median	5-	Yes	No	No	No	1	103
Health Centre	20-	No	First	7	1	2 moments 2 places	yes	<=60	above median	above median	5-	Yes	No	No	No	1	103
Health Centre	25-	Yes	Third	2	0	2 moments 2 places	yes	<=60	above median	above median	5-	Yes	No	No	No	1	103
Health Centre	20-	Yes	First	2	0	2 moments 2 places	yes	<=60	above median	above median	5-	Yes	No	No	No	1	103
Health Centre	30-	Yes	Second	2	0	2 moments 2 places	yes	<=60	above median	above median	5-	Yes	No	No	No	1	103
Health Centre	25-	Yes	Second	6	0	2 moments 2 places	yes	<=60	above median	above median	5-	Yes	No	No	No	1	103
Health Centre	20-	Yes	Second	0	0	2 moments 2 places	yes	<=60	above median	above median	5-	Yes	No	No	No	1	103
Health Centre		Yes	First	5	0	2 moments 1 place	yes	61-120	above median	below median	2-	Yes	No	No	No	1	104
Health Centre	20-	No	First	7	1	2 moments 1 place	yes	61-120	above median	below median	2-	Yes	No	No	No	1	104
Health Centre	35-	Yes	First	7	1	2 moments 1 place	yes	61-120	above median	below median	2-	Yes	No	No	No	1	104
Health Centre	25-	No	First	7	1	2 moments 1 place	yes	61-120	above median	below median	2-	Yes	No	No	No	1	104
Health Centre	35-	Yes	First	0	0	2 moments 1 place	yes	61-120	above median	below median	2-	Yes	No	No	No	1	104
Health Centre	25-	Yes	First	6	0	2 moments 1 place	yes	61-120	above median	below median	2-	Yes	No	No	No	1	104
Health Centre	30-	Yes	Second	0	0	2 moments 1 place	yes	61-120	above median	below median	2-	Yes	No	No	No	1	104
Health Centre	25-	Yes	First	7	1	2 moments 1 place	yes	61-120	above median	below median	2-	Yes	No	No	No	1	104
Health Centre				0	0	2 moments 1 place	yes	61-120	above median	below median	2-	Yes	No	No	No	1	104
Health Centre	25-	Yes	Third	6	0	2 moments 1 place	yes	61-120	above median	below median	2-	Yes	No	No	No	1	104
Health Centre	35-	No	First	7	1	2 moments 1 place	yes	61-120	above median	below median	2-	Yes	No	No	No	1	104
Health Centre	13-		First	0	0	2 moments 1 place	yes	61-120	above median	below median	2-	Yes	No	No	No	1	104
Health Centre	20-	Yes	Second	7	1	2 moments 1 place	yes	61-120	above median	below median	2-	Yes	No	No	No	1	104
Health Centre			First	0	0	2 moments 1 place	yes	61-120	above median	below median	2-	Yes	No	No	No	1	104
Health Centre	25-	No	Second	7	1	2 moments 1 place	yes	61-120	above median	below median	2-	Yes	No	No	No	1	104
Health Centre	30-	Yes	First	7	1	2 moments 1 place	yes	61-120	above median	below median	2-	Yes	No	No	No	1	104
Health Centre	20-	No	First	7	1	2 moments 1 place	yes	61-120	above median	below median	2-	Yes	No	No	No	1	104
Health Centre	25-	Yes	First	7	1	2 moments 1 place	yes	61-120	above median	below median	2-	Yes	No	No	No	1	104
Health Centre	25-	No	First	7	1	2 moments 1 place	yes	61-120	above median	below median	2-	Yes	No	No	No	1	104
Health Centre	20-	Yes	Second	0	0	2 moments 1 place	yes	61-120	above median	below median	2-	Yes	No	No	No	1	104
Health Centre	35-	Yes	Second	6	0	2 moments 1 place	yes	61-120	above median	below median	2-	Yes	No	No	No	1	104
Health Centre	20-	Yes	First	7	1	2 moments 1 place	yes	61-120	above median	below median	2-	Yes	No	No	No	1	104
Health Centre	35-	Yes	First	7	1	2 moments 1 place	yes	61-120	above median	below median	2-	Yes	No	No	No	1	104
Health Centre	20-	Yes	First	7	1	2 moments 1 place	yes	61-120	above median	below median	2-	Yes	No	No	No	1	104
Health Centre	25-	No	Third	1	0	2 moments 1 place	yes	61-120	above median	below median	2-	Yes	No	No	No	1	104
Health Centre	25-	Yes	Third	0	0	2 moments 1 place	yes	61-120	above median	below median	2-	Yes	No	No	No	1	104
Health Centre	20-	No	Second	0	0	2 moments 1 place	yes	61-120	above median	below median	2-	Yes	No	No	No	1	104
Health Centre		Yes	Second	0	0	2 moments 1 place	yes	61-120	above median	below median	2-	Yes	No	No	No	1	104
Health Centre	20-	No	Second	6	0	2 moments 1 place	yes	61-120	above median	below median	2-	Yes	No	No	No	1	104
Health Centre	25-	Yes	First	7	1	2 moments 1 place	yes	61-120	above median	below median	2-	Yes	No	No	No	1	104
Health Centre	25-	No	Second	7	1	2 moments 1 place	yes	61-120	above median	below median	2-	Yes	No	No	No	1	104
Health Centre	30-	Yes	First	7	1	2 moments 1 place	yes	61-120	above median	below median	2-	Yes	No	No	No	1	104
Health Centre	25-	Yes	First	0	0	2 moments 1 place	yes	61-120	above median	below median	2-	Yes	No	No	No	1	104
Health Centre	20-	No	First	7	1	2 moments 1 place	yes	61-120	above median	below median	2-	Yes	No	No	No	1	104
Health Centre	30-	Yes	First	5	0	2 moments 1 place	yes	61-120	above median	below median	2-	Yes	No	No	No	1	104
Health Centre	20-	No	First	7	1	2 moments 1 place	yes	61-120	above median	below median	2-	Yes	No	No	No	1	104
Health Centre	20-	Yes	Second	7	1	2 moments 1 place	yes	61-120	above median	below median	2-	Yes	No	No	No	1	104
Health Centre	13-	No	First	7	1	2 moments 1 place	yes	61-120	above median	below median	2-	Yes	No	No	No	1	104
Health Centre	25-	No	First	5	0	2 moments 1 place	yes	61-120	above median	below median	2-	Yes	No	No	No	1	104
Health Centre	35-	Yes	Second	0	0	2 moments 1 place	yes	61-120	above median	below median	2-	Yes	No	No	No	1	104
Health Centre	25-	No	First	7	1	2 moments 1 place	yes	61-120	above median	below median	2-	Yes	No	No	No	1	104
Health Centre	13-	No	Second	7	1	2 moments 1 place	yes	61-120	above median	below median	2-	Yes	No	No	No	1	104
Health Centre	20-	Yes	Second	0	0	2 moments 1 place	yes	61-120	above median	below median	2-	Yes	No	No	No	1	104
Health Centre	20-	Yes	First	0	0	2 moments 1 place	yes	61-120	above median	below median	2-	Yes	No	No	No	1	104
Health Centre	20-	Yes	Second	0	0	2 moments 1 place	yes	61-120	above median	below median	2-	Yes	No	No	No	1	104
Health Centre	20-	Yes	First	7	1	2 moments 1 place	yes	61-120	above median	below median	2-	Yes	No	No	No	1	104
Health Centre	25-	No	First	7	1	2 moments 1 place	yes	61-120	above median	below median	2-	Yes	No	No	No	1	104
Health Centre	35-	No	First	7	1	2 moments 1 place	yes	61-120	above median	below median	2-	Yes	No	No	No	1	104
Health Centre	20-	No	Second	7	1	2 moments 1 place	yes	61-120	above median	below median	2-	Yes	No	No	No	1	104
Health Centre	25-	Yes	First	5	0	2 moments 1 place	yes	61-120	above median	below median	2-	Yes	No	No	No	1	104
Health Centre	20-	Yes	First	0	0	2 moments 1 place	yes	61-120	above median	below median	2-	Yes	No	No	No	1	104
Health Centre	30-	Yes	First	7	1	2 moments 1 place	yes	61-120	above median	below median	2-	Yes	No	No	No	1	104
Health Centre	20-	Yes	Third	0	0	2 moments 1 place	yes	61-120	above median	below median	2-	Yes	No	No	No	1	104
Health Centre	20-	Yes	First	7	1	2 moments 1 place	yes	61-120	above median	below median	2-	Yes	No	No	No	1	104
Health Centre	13-	No	Second	7	1	2 moments 1 place	yes	61-120	above median	below median	2-	Yes	No	No	No	1	104
Health Centre	20-	No	First	7	1	2 moments 1 place	yes	61-120	above median	below median	2-	Yes	No	No	No	1	104
Health Centre	20-	Yes	Third	0	0	2 moments 1 place	yes	61-120	above median	below median	2-	Yes	No	No	No	1	104
Health Centre	25-	No	Third	7	1	2 moments 1 place	yes	61-120	above median	below median	2-	Yes	No	No	No	1	104
Health Centre	20-	Yes	First	5	0	2 moments 1 place	yes	61-120	above median	below median	2-	Yes	No	No	No	1	104
Health Centre	20-	Yes	First	4	0	2 moments 1 place	yes	61-120	above median	below median	2-	Yes	No	No	No	1	104
Health Centre	30-	No	Second	7	1	2 moments 1 place	yes	61-120	above median	below median	2-	Yes	No	No	No	1	104
Health Centre	20-	No	First	7	1	2 moments 1 place	yes	61-120	above median	below median	2-	Yes	No	No	No	1	104
Health Centre	25-	No	Second	7	1	2 moments 1 place	yes	61-120	above median	below median	2-	Yes	No	No	No	1	104
Health Centre	30-	Yes	First	7	1	2 moments 1 place	yes	61-120	above median	below median	2-	Yes	No	No	No	1	104
Health Centre	30-	Yes	First	7	1	2 moments 1 place	yes	61-120	above median	below median	2-	Yes	No	No	No	1	104
Health Centre	35-	Yes	First	7	1	2 moments 1 place	yes	61-120	above median	below median	2-	Yes	No	No	No	1	104
Health Centre	25-	No	First	7	1	2 moments 1 place	yes	61-120	above median	below median	2-	Yes	No	No	No	1	104
Health Centre	20-	Yes	Third	7	1	2 moments 1 place	yes	61-120	above median	below median	2-	Yes	No	No	No	1	104
Health Centre	30-	Yes	Second	7	1	2 moments 1 place	yes	61-120	above median	below median	2-	Yes	No	No	No	1	104
Health Centre	30-	Yes	First	7	1	2 moments 1 place	yes	61-120	above median	below median	2-	Yes	No	No	No	1	104
Health Centre	25-	No	First	7	1	2 moments 1 place	yes	61-120	above median	below median	2-	Yes	No	No	No	1	104
Health Centre	20-	No	Second	7	1	2 moments 1 place	yes	61-120	above median	below median	2-	Yes	No	No	No	1	104
Health Centre	25-	No	Second	7	1	2 moments 1 place	yes	61-120	above median	below median	2-	Yes	No	No	No	1	104
Health Centre	13-	No	First	6	0	2 moments 1 place	yes	61-120	above median	below median	2-	Yes	No	No	No	1	104
Health Centre	35-	Yes	Second	7	1	2 moments 1 place	yes	61-120	above median	below median	2-	Yes	No	No	No	1	104
Health Centre	13-	No	Second	7	1	2 moments 1 place	yes	61-120	above median	below median	2-	Yes	No	No	No	1	104
Health Centre			First	6	0	2 moments 1 place	yes	61-120	above median	below median	2-	Yes	No	No	No	1	104
Health Centre		Yes	Second	0	0	2 moments 1 place	yes	61-120	above median	below median	2-	Yes	No	No	No	1	104
Health Centre	25-	Yes	Second	7	1	2 moments 1 place	yes	61-120	above median	below median	2-	Yes	No	No	No	1	104
Health Centre	25-	Yes	First	7	1	2 moments 1 place	yes	61-120	above median	below median	2-	Yes	No	No	No	1	104
Health Centre	20-	Yes	Second	7	1	2 moments 1 place	yes	61-120	above median	below median	2-	Yes	No	No	No	1	104
Health Centre	20-	No	First	7	1	2 moments 1 place	yes	61-120	above median	below median	2-	Yes	No	No	No	1	104
Health Centre	13-	No	Second	0	0	2 moments 1 place	yes	61-120	above median	below median	2-	Yes	No	No	No	1	104
Health Centre	30-	No	First	6	0	2 moments 1 place	yes	61-120	above median	below median	2-	Yes	No	No	No	1	104
Health Centre	20-	No	Second	0	0	2 moments 1 place	yes	61-120	above median	below median	2-	Yes	No	No	No	1	104
Health Centre	20-	No	First	7	1	2 moments 1 place	yes	61-120	above median	below median	2-	Yes	No	No	No	1	104
Health Centre	20-	Yes	Second	2	0	2 moments 2 places	no	>120	below median	above median	3-	No	Yes	No	Yes	0	105
Health Centre		Yes	First	2	0	2 moments 2 places	no	>120	below median	above median	3-	No	Yes	No	Yes	0	105
Health Centre	30-	Yes	First	1	0	2 moments 2 places	no	>120	below median	above median	3-	No	Yes	No	Yes	0	105
Health Centre	25-	Yes	Second	4	0	2 moments 2 places	no	>120	below median	above median	3-	No	Yes	No	Yes	0	105
Health Centre	30-	Yes	Second	1	0	2 moments 2 places	no	>120	below median	above median	3-	No	Yes	No	Yes	0	105
Health Centre	25-	Yes	Second	1	0	2 moments 2 places	no	>120	below median	above median	3-	No	Yes	No	Yes	0	105
Health Centre	20-	Yes	First	0	0	2 moments 2 places	no	>120	below median	above median	3-	No	Yes	No	Yes	0	105
Health Centre	20-	Yes	Second	2	0	2 moments 2 places	no	>120	below median	above median	3-	No	Yes	No	Yes	0	105
Health Centre	25-	Yes	First	1	0	2 moments 2 places	no	>120	below median	above median	3-	No	Yes	No	Yes	0	105
Health Centre	20-	Yes	Second	6	0	2 moments 2 places	no	>120	below median	above median	3-	No	Yes	No	Yes	0	105
Health Centre	13-	No	Second	5	0	2 moments 2 places	no	>120	below median	above median	3-	No	Yes	No	Yes	0	105
Health Centre	35-	Yes	Second	1	0	2 moments 2 places	no	>120	below median	above median	3-	No	Yes	No	Yes	0	105
Health Centre	20-	Yes	Second	1	0	2 moments 2 places	no	>120	below median	above median	3-	No	Yes	No	Yes	0	105
Health Centre	35-	Yes	First	4	0	2 moments 2 places	no	>120	below median	above median	3-	No	Yes	No	Yes	0	105
Health Centre	20-	Yes	Second	1	0	2 moments 2 places	no	>120	below median	above median	3-	No	Yes	No	Yes	0	105
Health Centre	20-	Yes	Third	6	0	2 moments 2 places	no	>120	below median	above median	3-	No	Yes	No	Yes	0	105
Health Centre	13-	No	First	6	0	2 moments 2 places	no	>120	below median	above median	3-	No	Yes	No	Yes	0	105
Health Centre	13-	No	Second	6	0	2 moments 2 places	no	>120	below median	above median	3-	No	Yes	No	Yes	0	105
Health Centre	13-	No	First	1	0	2 moments 2 places	no	>120	below median	above median	3-	No	Yes	No	Yes	0	105
Health Centre	13-	No	Second	0	0	2 moments 2 places	no	>120	below median	above median	3-	No	Yes	No	Yes	0	105
Health Centre	25-	Yes	Second	1	0	2 moments 2 places	no	>120	below median	above median	3-	No	Yes	No	Yes	0	105
Health Centre	30-	Yes	First	4	0	2 moments 2 places	no	>120	below median	above median	3-	No	Yes	No	Yes	0	105
Health Centre	30-	Yes	First	1	0	2 moments 2 places	no	>120	below median	above median	3-	No	Yes	No	Yes	0	105
Health Centre	30-	Yes	Second	2	0	2 moments 2 places	no	>120	below median	above median	3-	No	Yes	No	Yes	0	105
Health Centre	13-	Yes	Third	1	0	2 moments 2 places	no	>120	below median	above median	3-	No	Yes	No	Yes	0	105
Health Centre	13-	Yes	Second	7	1	2 moments 2 places	no	>120	below median	above median	3-	No	Yes	No	Yes	0	105
Health Centre	20-	No	First	1	0	2 moments 2 places	no	>120	below median	above median	3-	No	Yes	No	Yes	0	105
Health Centre	25-	Yes	Second	0	0	2 moments 2 places	no	>120	below median	above median	3-	No	Yes	No	Yes	0	105
Health Centre	30-	Yes	First	1	0	2 moments 2 places	no	>120	below median	above median	3-	No	Yes	No	Yes	0	105
Health Centre	20-	No	First	1	0	2 moments 2 places	no	>120	below median	above median	3-	No	Yes	No	Yes	0	105
Health Centre	25-	Yes	First	7	1	2 moments 2 places	no	>120	below median	above median	3-	No	Yes	No	Yes	0	105
Health Centre	25-	Yes	Second	1	0	2 moments 2 places	no	>120	below median	above median	3-	No	Yes	No	Yes	0	105
Health Centre	25-	Yes	First	1	0	2 moments 2 places	no	>120	below median	above median	3-	No	Yes	No	Yes	0	105
Health Centre	25-	Yes	First	1	0	2 moments 2 places	no	>120	below median	above median	3-	No	Yes	No	Yes	0	105
Health Centre	20-	Yes	First	1	0	2 moments 2 places	no	>120	below median	above median	3-	No	Yes	No	Yes	0	105
Health Centre	20-	Yes	Second	1	0	2 moments 2 places	no	>120	below median	above median	3-	No	Yes	No	Yes	0	105
Health Centre	13-	Yes	First	1	0	2 moments 2 places	no	>120	below median	above median	3-	No	Yes	No	Yes	0	105
Health Centre	20-	No	Second	1	0	2 moments 2 places	no	>120	below median	above median	3-	No	Yes	No	Yes	0	105
Health Centre	30-	Yes	Second	2	0	2 moments 2 places	no	>120	below median	above median	3-	No	Yes	No	Yes	0	105
Health Centre		No	First	7	1	2 moments 2 places	no	>120	below median	above median	3-	No	Yes	No	Yes	0	105
Health Centre	13-	No	Second	2	0	2 moments 2 places	no	>120	below median	above median	3-	No	Yes	No	Yes	0	105
Health Centre	35-	Yes	Second	6	0	2 moments 2 places	no	>120	below median	above median	3-	No	Yes	No	Yes	0	105
Health Centre	25-	Yes	Second	2	0	2 moments 2 places	no	>120	below median	above median	3-	No	Yes	No	Yes	0	105
Health Centre	20-	Yes		4	0	2 moments 2 places	no	>120	below median	above median	3-	No	Yes	No	Yes	0	105
Health Centre	20-	No	First	5	0	2 moments 2 places	no	>120	below median	above median	3-	No	Yes	No	Yes	0	105
Health Centre	25-	Yes	Second	0	0	2 moments 2 places	no	>120	below median	above median	3-	No	Yes	No	Yes	0	105
Health Centre	25-	Yes	First	1	0	2 moments 2 places	no	>120	below median	above median	3-	No	Yes	No	Yes	0	105
Health Centre	13-	No	First	7	1	2 moments 2 places	no	>120	below median	above median	3-	No	Yes	No	Yes	0	105
Health Centre	20-	Yes	Second	1	0	2 moments 2 places	no	>120	below median	above median	3-	No	Yes	No	Yes	0	105
Health Centre	20-	No	Second	1	0	2 moments 2 places	no	>120	below median	above median	3-	No	Yes	No	Yes	0	105
Health Centre	25-	Yes	First	3	0	2 moments 2 places	no	>120	below median	above median	3-	No	Yes	No	Yes	0	105
Health Centre		Yes	First	0	0	2 moments 2 places	no	>120	below median	above median	3-	No	Yes	No	Yes	0	105
Health Centre	13-	No	First	6	0	2 moments 2 places	no	>120	below median	above median	3-	No	Yes	No	Yes	0	105
Health Centre	20-	Yes	Second	1	0	2 moments 2 places	no	>120	below median	above median	3-	No	Yes	No	Yes	0	105
Health Centre	20-	Yes	Second	1	0	2 moments 2 places	no	>120	below median	above median	3-	No	Yes	No	Yes	0	105
Health Centre	30-	Yes	First	0	0	2 moments 2 places	no	>120	below median	above median	3-	No	Yes	No	Yes	0	105
Health Centre	25-	Yes	First	1	0	2 moments 2 places	no	>120	below median	above median	3-	No	Yes	No	Yes	0	105
Health Centre	20-	Yes	First	2	0	2 moments 2 places	no	>120	below median	above median	3-	No	Yes	No	Yes	0	105
Health Centre	13-	No	First	6	0	2 moments 2 places	no	>120	below median	above median	3-	No	Yes	No	Yes	0	105
Health Centre	20-	Yes	Third	2	0	2 moments 2 places	no	>120	below median	above median	3-	No	Yes	No	Yes	0	105
Health Centre	13-	Yes	First	2	0	2 moments 2 places	no	>120	below median	above median	3-	No	Yes	No	Yes	0	105
Health Centre	13-	No	Second	7	1	2 moments 2 places	no	>120	below median	above median	3-	No	Yes	No	Yes	0	105
Health Centre	20-	No	First	7	1	2 moments 2 places	no	>120	below median	above median	3-	No	Yes	No	Yes	0	105
Health Centre	25-	Yes	First	6	0	2 moments 2 places	no	>120	below median	above median	3-	No	Yes	No	Yes	0	105
Health Centre	20-	No	First	7	1	2 moments 2 places	no	>120	below median	above median	3-	No	Yes	No	Yes	0	105
Health Centre	13-	No	First	6	0	2 moments 2 places	no	>120	below median	above median	3-	No	Yes	No	Yes	0	105
Health Centre	30-	Yes	Second	0	0	2 moments 2 places	no	>120	below median	above median	3-	No	Yes	No	Yes	0	105
Health Centre	25-	Yes	Second	1	0	2 moments 2 places	no	>120	below median	above median	3-	No	Yes	No	Yes	0	105
Health Centre	13-	No	First	2	0	2 moments 2 places	no	>120	below median	above median	3-	No	Yes	No	Yes	0	105
Health Centre	13-	No	First	6	0	2 moments 2 places	no	>120	below median	above median	3-	No	Yes	No	Yes	0	105
Health Centre	30-	Yes	First	0	0	2 moments 2 places	no	>120	below median	above median	3-	No	Yes	No	Yes	0	105
Health Centre	13-	No	Second	7	1	2 moments 2 places	no	>120	below median	above median	3-	No	Yes	No	Yes	0	105
Health Centre	13-	No	First	1	0	2 moments 2 places	no	>120	below median	above median	3-	No	Yes	No	Yes	0	105
Health Centre	25-	No	Second	2	0	2 moments 2 places	no	>120	below median	above median	3-	No	Yes	No	Yes	0	105
Health Centre	13-	No	Third	0	0	2 moments 2 places	yes	<=60	above median	above median	2-	Yes	No	No	No	1	106
Health Centre	25-	Yes	Second	0	0	2 moments 2 places	yes	<=60	above median	above median	2-	Yes	No	No	No	1	106
Health Centre	13-	No	Second	2	0	2 moments 2 places	yes	<=60	above median	above median	2-	Yes	No	No	No	1	106
Health Centre		Yes	Second	0	0	2 moments 2 places	yes	<=60	above median	above median	2-	Yes	No	No	No	1	106
Health Centre	13-	No	First	0	0	2 moments 2 places	yes	<=60	above median	above median	2-	Yes	No	No	No	1	106
Health Centre	30-	Yes	Third	1	0	2 moments 2 places	yes	<=60	above median	above median	2-	Yes	No	No	No	1	106
Health Centre	13-	No	Second	2	0	2 moments 2 places	yes	<=60	above median	above median	2-	Yes	No	No	No	1	106
Health Centre	13-	No	Second	0	0	2 moments 2 places	yes	<=60	above median	above median	2-	Yes	No	No	No	1	106
Health Centre	13-	No	Third	7	1	2 moments 2 places	yes	<=60	above median	above median	2-	Yes	No	No	No	1	106
Health Centre	35-	Yes	First	7	1	2 moments 2 places	yes	<=60	above median	above median	2-	Yes	No	No	No	1	106
Health Centre	35-	Yes	Second	6	0	2 moments 2 places	yes	<=60	above median	above median	2-	Yes	No	No	No	1	106
Health Centre	25-	No	First	6	0	2 moments 2 places	yes	<=60	above median	above median	2-	Yes	No	No	No	1	106
Health Centre	25-	Yes	Second	2	0	2 moments 2 places	yes	<=60	above median	above median	2-	Yes	No	No	No	1	106
Health Centre	13-	No	Third	2	0	2 moments 2 places	yes	<=60	above median	above median	2-	Yes	No	No	No	1	106
Health Centre	20-	No	First	7	1	2 moments 2 places	yes	<=60	above median	above median	2-	Yes	No	No	No	1	106
Health Centre	20-	Yes	First	2	0	2 moments 2 places	yes	<=60	above median	above median	2-	Yes	No	No	No	1	106
Health Centre	25-	Yes	First	7	1	2 moments 2 places	yes	<=60	above median	above median	2-	Yes	No	No	No	1	106
Health Centre	13-	No	Third	7	1	2 moments 2 places	yes	<=60	above median	above median	2-	Yes	No	No	No	1	106
Health Centre	13-	No	Third	2	0	2 moments 2 places	yes	<=60	above median	above median	2-	Yes	No	No	No	1	106
Health Centre	25-	Yes	First	2	0	2 moments 2 places	yes	<=60	above median	above median	2-	Yes	No	No	No	1	106
Health Centre	20-	No	First	7	1	2 moments 2 places	yes	<=60	above median	above median	2-	Yes	No	No	No	1	106
Health Centre	25-	Yes	First	7	1	2 moments 2 places	yes	<=60	above median	above median	2-	Yes	No	No	No	1	106
Health Centre	35-	No	First	0	0	2 moments 2 places	yes	<=60	above median	above median	2-	Yes	No	No	No	1	106
Health Centre	35-	Yes	First	7	1	2 moments 2 places	yes	<=60	above median	above median	2-	Yes	No	No	No	1	106
Health Centre		No	Second	2	0	2 moments 2 places	yes	<=60	above median	above median	2-	Yes	No	No	No	1	106
Health Centre	20-	No	Second	2	0	2 moments 2 places	yes	<=60	above median	above median	2-	Yes	No	No	No	1	106
Health Centre	20-	No	Second	6	0	2 moments 2 places	yes	<=60	above median	above median	2-	Yes	No	No	No	1	106
Health Centre	25-	Yes	Second	6	0	2 moments 2 places	yes	<=60	above median	above median	2-	Yes	No	No	No	1	106
Health Centre	13-	No	Second	7	1	2 moments 2 places	yes	<=60	above median	above median	2-	Yes	No	No	No	1	106
Health Centre	35-	Yes	First	3	0	2 moments 2 places	yes	<=60	above median	above median	2-	Yes	No	No	No	1	106
Health Centre	25-	Yes	First	7	1	2 moments 2 places	yes	<=60	above median	above median	2-	Yes	No	No	No	1	106
Health Centre	30-		First	7	1	2 moments 2 places	yes	<=60	above median	above median	2-	Yes	No	No	No	1	106
Health Centre	20-	No	First	5	0	2 moments 2 places	yes	<=60	above median	above median	2-	Yes	No	No	No	1	106
Health Centre	25-	Yes	Second	6	0	2 moments 2 places	yes	<=60	above median	above median	2-	Yes	No	No	No	1	106
Health Centre	13-	No	Third	2	0	2 moments 2 places	yes	<=60	above median	above median	2-	Yes	No	No	No	1	106
Health Centre	13-	No	Third	0	0	2 moments 2 places	yes	<=60	above median	above median	2-	Yes	No	No	No	1	106
Health Centre	30-	Yes	First	2	0	2 moments 2 places	yes	<=60	above median	above median	2-	Yes	No	No	No	1	106
Health Centre	20-	No	First	7	1	2 moments 2 places	yes	<=60	above median	above median	2-	Yes	No	No	No	1	106
Health Centre	25-	Yes	Second	7	1	2 moments 2 places	yes	<=60	above median	above median	2-	Yes	No	No	No	1	106
Health Centre	20-	No	First	7	1	2 moments 2 places	yes	<=60	above median	above median	2-	Yes	No	No	No	1	106
Health Centre	30-	Yes	First	7	1	2 moments 2 places	yes	<=60	above median	above median	2-	Yes	No	No	No	1	106
Health Centre	25-	Yes	First	2	0	2 moments 2 places	yes	<=60	above median	above median	2-	Yes	No	No	No	1	106
Health Centre	25-	Yes	Second	1	0	2 moments 2 places	yes	<=60	above median	above median	2-	Yes	No	No	No	1	106
Health Centre	25-	Yes	First	6	0	2 moments 2 places	yes	<=60	above median	above median	2-	Yes	No	No	No	1	106
Health Centre	25-	Yes	First	7	1	2 moments 2 places	yes	<=60	above median	above median	2-	Yes	No	No	No	1	106
Health Centre	20-	No	First	7	1	2 moments 2 places	yes	<=60	above median	above median	2-	Yes	No	No	No	1	106
Health Centre	20-	No	First	2	0	2 moments 2 places	yes	<=60	above median	above median	2-	Yes	No	No	No	1	106
Health Centre	20-	No	Second	1	0	2 moments 2 places	yes	<=60	above median	above median	2-	Yes	No	No	No	1	106
Health Centre	25-	Yes	Third	5	0	2 moments 2 places	yes	<=60	above median	above median	2-	Yes	No	No	No	1	106
Health Centre	20-	Yes	Second	7	1	2 moments 2 places	yes	<=60	above median	above median	2-	Yes	No	No	No	1	106
Health Centre	13-	No	Second	2	0	2 moments 2 places	yes	<=60	above median	above median	2-	Yes	No	No	No	1	106
Health Centre	25-	Yes	Second	7	1	2 moments 2 places	yes	<=60	above median	above median	2-	Yes	No	No	No	1	106
Health Centre	13-	No	First	2	0	2 moments 2 places	yes	<=60	above median	above median	2-	Yes	No	No	No	1	106
Health Centre	20-	Yes	Second	7	1	2 moments 2 places	yes	<=60	above median	above median	2-	Yes	No	No	No	1	106
Health Centre	25-	No	First	7	1	2 moments 2 places	yes	<=60	above median	above median	2-	Yes	No	No	No	1	106
Health Centre	13-	No	Second	7	1	2 moments 2 places	yes	<=60	above median	above median	2-	Yes	No	No	No	1	106
Health Centre	30-	Yes	First	7	1	2 moments 2 places	yes	<=60	above median	above median	2-	Yes	No	No	No	1	106
Health Centre	35-	Yes	Third	2	0	2 moments 2 places	yes	<=60	above median	above median	2-	Yes	No	No	No	1	106
Health Centre	20-	No	Third	2	0	2 moments 2 places	yes	<=60	above median	above median	2-	Yes	No	No	No	1	106
Health Centre	30-	Yes	Second	3	0	2 moments 2 places	yes	<=60	above median	above median	2-	Yes	No	No	No	1	106
Health Centre	25-	Yes	Third	7	1	2 moments 2 places	yes	<=60	above median	above median	2-	Yes	No	No	No	1	106
Health Centre	30-	Yes	First	0	0	2 moments 2 places	yes	<=60	above median	above median	2-	Yes	No	No	No	1	106
Health Centre	35-	Yes	Second	0	0	2 moments 2 places	yes	<=60	above median	above median	2-	Yes	No	No	No	1	106
Health Centre	30-	Yes	First	3	0	2 moments 2 places	yes	<=60	above median	above median	2-	Yes	No	No	No	1	106
Health Centre	20-	Yes	Second	7	1	2 moments 2 places	yes	<=60	above median	above median	2-	Yes	No	No	No	1	106
Health Centre	13-	No	First	2	0	2 moments 2 places	yes	<=60	above median	above median	2-	Yes	No	No	No	1	106
Health Centre	13-	No	Third	2	0	2 moments 2 places	yes	<=60	above median	above median	2-	Yes	No	No	No	1	106
Health Centre	25-	Yes	First	7	1	2 moments 2 places	yes	<=60	above median	above median	2-	Yes	No	No	No	1	106
Health Centre	25-	Yes	Second	7	1	2 moments 2 places	yes	<=60	above median	above median	2-	Yes	No	No	No	1	106
Health Centre	30-	Yes	Second	1	0	2 moments 2 places	yes	<=60	above median	above median	2-	Yes	No	No	No	1	106
Health Centre	35-	Yes	Third	0	0	2 moments 2 places	yes	<=60	above median	above median	2-	Yes	No	No	No	1	106
Health Centre	25-	Yes	Third	7	1	2 moments 2 places	yes	<=60	above median	above median	2-	Yes	No	No	No	1	106
Health Centre	13-	No	First	2	0	2 moments 2 places	yes	<=60	above median	above median	2-	Yes	No	No	No	1	106
Health Centre	20-	Yes	Second	2	0	2 moments 2 places	yes	<=60	above median	above median	2-	Yes	No	No	No	1	106
Health Centre	20-	Yes	Second	1	0	2 moments 2 places	yes	<=60	above median	above median	2-	Yes	No	No	No	1	106
Health Centre	20-	No	Third	7	1	2 moments 2 places	yes	<=60	above median	above median	2-	Yes	No	No	No	1	106
Health Centre	20-	Yes	Second	2	0	2 moments 2 places	yes	<=60	above median	above median	2-	Yes	No	No	No	1	106
Health Centre	20-	Yes	Second	2	0	2 moments 2 places	yes	<=60	above median	above median	2-	Yes	No	No	No	1	106
Health Centre	30-	Yes	Second	7	1	2 moments 2 places	yes	<=60	above median	above median	2-	Yes	No	No	No	1	106
Health Centre	25-	Yes	Second	2	0	2 moments 2 places	yes	<=60	above median	above median	2-	Yes	No	No	No	1	106
Health Centre	20-	Yes	First	2	0	2 moments 2 places	yes	61-120	below median	above median	3-	Yes	Yes	No	No	1	107
Health Centre	25-	Yes	First	2	0	2 moments 2 places	yes	61-120	below median	above median	3-	Yes	Yes	No	No	1	107
Health Centre	25-	Yes	First	2	0	2 moments 2 places	yes	61-120	below median	above median	3-	Yes	Yes	No	No	1	107
Health Centre	25-	Yes	Third	6	0	2 moments 2 places	yes	61-120	below median	above median	3-	Yes	Yes	No	No	1	107
Health Centre	20-	No	Second	7	1	2 moments 2 places	yes	61-120	below median	above median	3-	Yes	Yes	No	No	1	107
Health Centre	25-	Yes	Second	1	0	2 moments 2 places	yes	61-120	below median	above median	3-	Yes	Yes	No	No	1	107
Health Centre	20-	Yes	Second	0	0	2 moments 2 places	yes	61-120	below median	above median	3-	Yes	Yes	No	No	1	107
Health Centre	30-	Yes	First	7	1	2 moments 2 places	yes	61-120	below median	above median	3-	Yes	Yes	No	No	1	107
Health Centre				2	0	2 moments 2 places	yes	61-120	below median	above median	3-	Yes	Yes	No	No	1	107
Health Centre	13-	No	First	0	0	2 moments 2 places	yes	61-120	below median	above median	3-	Yes	Yes	No	No	1	107
Health Centre	25-	Yes	First	7	1	2 moments 2 places	yes	61-120	below median	above median	3-	Yes	Yes	No	No	1	107
Health Centre	20-	No	Second	1	0	2 moments 2 places	yes	61-120	below median	above median	3-	Yes	Yes	No	No	1	107
Health Centre	13-	No	First	2	0	2 moments 2 places	yes	61-120	below median	above median	3-	Yes	Yes	No	No	1	107
Health Centre	25-	No	First	7	1	2 moments 2 places	yes	61-120	below median	above median	3-	Yes	Yes	No	No	1	107
Health Centre	25-	Yes	Second	2	0	2 moments 2 places	yes	61-120	below median	above median	3-	Yes	Yes	No	No	1	107
Health Centre	25-	Yes	Second	2	0	2 moments 2 places	yes	61-120	below median	above median	3-	Yes	Yes	No	No	1	107
Health Centre	25-	Yes	Second	2	0	2 moments 2 places	yes	61-120	below median	above median	3-	Yes	Yes	No	No	1	107
Health Centre	25-	No	First	0	0	2 moments 2 places	yes	61-120	below median	above median	3-	Yes	Yes	No	No	1	107
Health Centre	20-	No	First	7	1	2 moments 2 places	yes	61-120	below median	above median	3-	Yes	Yes	No	No	1	107
Health Centre	13-	No	First	6	0	2 moments 2 places	yes	61-120	below median	above median	3-	Yes	Yes	No	No	1	107
Health Centre			Second	0	0	2 moments 2 places	yes	61-120	below median	above median	3-	Yes	Yes	No	No	1	107
Health Centre	25-	No	First	7	1	2 moments 2 places	yes	61-120	below median	above median	3-	Yes	Yes	No	No	1	107
Health Centre	20-	Yes	First	2	0	2 moments 2 places	yes	61-120	below median	above median	3-	Yes	Yes	No	No	1	107
Health Centre	20-	No	First	2	0	2 moments 2 places	yes	61-120	below median	above median	3-	Yes	Yes	No	No	1	107
Health Centre	13-	No	First	7	1	2 moments 2 places	yes	61-120	below median	above median	3-	Yes	Yes	No	No	1	107
Health Centre		Yes	Second	2	0	2 moments 2 places	yes	61-120	below median	above median	3-	Yes	Yes	No	No	1	107
Health Centre				2	0	2 moments 2 places	yes	61-120	below median	above median	3-	Yes	Yes	No	No	1	107
Health Centre	20-	Yes	First	5	0	2 moments 2 places	yes	61-120	below median	above median	3-	Yes	Yes	No	No	1	107
Health Centre	35-	No	Second	6	0	2 moments 2 places	yes	61-120	below median	above median	3-	Yes	Yes	No	No	1	107
Health Centre	13-	No	First	2	0	2 moments 2 places	yes	61-120	below median	above median	3-	Yes	Yes	No	No	1	107
Health Centre	35-	Yes	First	7	1	2 moments 2 places	yes	61-120	below median	above median	3-	Yes	Yes	No	No	1	107
Health Centre	13-	No	First	7	1	2 moments 2 places	yes	61-120	below median	above median	3-	Yes	Yes	No	No	1	107
Health Centre	13-	No	Second	7	1	2 moments 2 places	yes	61-120	below median	above median	3-	Yes	Yes	No	No	1	107
Health Centre		Yes	First	1	0	2 moments 2 places	yes	61-120	below median	above median	3-	Yes	Yes	No	No	1	107
Health Centre	25-	Yes	First	2	0	2 moments 2 places	yes	61-120	below median	above median	3-	Yes	Yes	No	No	1	107
Health Centre	20-	No	Second	7	1	2 moments 2 places	yes	61-120	below median	above median	3-	Yes	Yes	No	No	1	107
Health Centre	20-	Yes	First	5	0	2 moments 2 places	yes	61-120	below median	above median	3-	Yes	Yes	No	No	1	107
Health Centre	20-	Yes	Second	2	0	2 moments 2 places	yes	61-120	below median	above median	3-	Yes	Yes	No	No	1	107
Health Centre	35-	Yes	First	7	1	2 moments 2 places	yes	61-120	below median	above median	3-	Yes	Yes	No	No	1	107
Health Centre	25-	Yes	First	2	0	2 moments 2 places	yes	61-120	below median	above median	3-	Yes	Yes	No	No	1	107
Health Centre	25-	Yes	First	2	0	2 moments 2 places	yes	61-120	below median	above median	3-	Yes	Yes	No	No	1	107
Health Centre	25-	Yes		1	0	2 moments 2 places	yes	61-120	below median	above median	3-	Yes	Yes	No	No	1	107
Health Centre	35-	Yes	First	2	0	2 moments 2 places	yes	61-120	below median	above median	3-	Yes	Yes	No	No	1	107
Health Centre	25-	No	Second	7	1	2 moments 2 places	yes	61-120	below median	above median	3-	Yes	Yes	No	No	1	107
Health Centre	13-	No	First	7	1	2 moments 2 places	yes	61-120	below median	above median	3-	Yes	Yes	No	No	1	107
Health Centre	13-	No	First	2	0	2 moments 2 places	yes	61-120	below median	above median	3-	Yes	Yes	No	No	1	107
Health Centre	30-	Yes	Second	2	0	2 moments 2 places	yes	61-120	below median	above median	3-	Yes	Yes	No	No	1	107
Health Centre	20-	No	Second	2	0	2 moments 2 places	yes	61-120	below median	above median	3-	Yes	Yes	No	No	1	107
Health Centre	25-	Yes	First	2	0	2 moments 2 places	yes	61-120	below median	above median	3-	Yes	Yes	No	No	1	107
Health Centre	20-	Yes	First	6	0	2 moments 2 places	yes	61-120	below median	above median	3-	Yes	Yes	No	No	1	107
Health Centre	25-	Yes	First	2	0	2 moments 2 places	yes	61-120	below median	above median	3-	Yes	Yes	No	No	1	107
Health Centre	25-	Yes	First	2	0	2 moments 2 places	yes	61-120	below median	above median	3-	Yes	Yes	No	No	1	107
Health Centre	25-	Yes	First	7	1	2 moments 2 places	yes	61-120	below median	above median	3-	Yes	Yes	No	No	1	107
Health Centre	25-	Yes	First	3	0	2 moments 2 places	yes	61-120	below median	above median	3-	Yes	Yes	No	No	1	107
Health Centre	20-	Yes	First	1	0	2 moments 2 places	yes	61-120	below median	above median	3-	Yes	Yes	No	No	1	107
Health Centre	25-	Yes	First	0	0	2 moments 2 places	yes	61-120	below median	above median	3-	Yes	Yes	No	No	1	107
Health Centre	13-	No	First	1	0	2 moments 2 places	yes	61-120	below median	above median	3-	Yes	Yes	No	No	1	107
Health Centre	30-	Yes	First	2	0	2 moments 2 places	yes	61-120	below median	above median	3-	Yes	Yes	No	No	1	107
Health Centre	25-	Yes	Second	2	0	2 moments 2 places	yes	61-120	below median	above median	3-	Yes	Yes	No	No	1	107
Health Centre	20-	No	First	2	0	2 moments 2 places	yes	61-120	below median	above median	3-	Yes	Yes	No	No	1	107
Health Centre	20-	Yes		0	0	2 moments 2 places	yes	61-120	below median	above median	3-	Yes	Yes	No	No	1	107
Health Centre	30-	No	Second	2	0	2 moments 2 places	yes	61-120	below median	above median	3-	Yes	Yes	No	No	1	107
Health Centre	13-	No	Second	2	0	2 moments 2 places	yes	61-120	below median	above median	3-	Yes	Yes	No	No	1	107
Health Centre			First	2	0	2 moments 2 places	yes	61-120	below median	above median	3-	Yes	Yes	No	No	1	107
Health Centre	25-	Yes	First	7	1	2 moments 2 places	yes	61-120	below median	above median	3-	Yes	Yes	No	No	1	107
Health Centre	35-	Yes	First	0	0	2 moments 2 places	yes	61-120	below median	above median	3-	Yes	Yes	No	No	1	107
Health Centre	20-	Yes	Second	7	1	2 moments 2 places	yes	61-120	below median	above median	3-	Yes	Yes	No	No	1	107
Health Centre	30-	Yes	Second	2	0	2 moments 2 places	yes	61-120	below median	above median	3-	Yes	Yes	No	No	1	107
Health Centre	25-	Yes	Second	2	0	2 moments 2 places	yes	61-120	below median	above median	3-	Yes	Yes	No	No	1	107
Health Centre	20-	Yes	First	7	1	2 moments 2 places	yes	61-120	below median	above median	3-	Yes	Yes	No	No	1	107
Health Centre	30-	Yes	Second	2	0	2 moments 2 places	yes	61-120	below median	above median	3-	Yes	Yes	No	No	1	107
Health Centre	25-	Yes	First	0	0	2 moments 2 places	yes	61-120	below median	above median	3-	Yes	Yes	No	No	1	107
Health Centre	13-	No	First	2	0	2 moments 2 places	yes	61-120	below median	above median	3-	Yes	Yes	No	No	1	107
Health Centre	30-	Yes	First	1	0	2 moments 2 places	yes	61-120	below median	above median	3-	Yes	Yes	No	No	1	107
Health Centre	13-	Yes	Second	6	0	2 moments 2 places	yes	>120	below median	below median	3-	No	Yes	No	No	1	108
Health Centre	30-	Yes	First	6	0	2 moments 2 places	yes	>120	below median	below median	3-	No	Yes	No	No	1	108
Health Centre	20-	Yes	First	7	1	2 moments 2 places	yes	>120	below median	below median	3-	No	Yes	No	No	1	108
Health Centre	13-	No	First	7	1	2 moments 2 places	yes	>120	below median	below median	3-	No	Yes	No	No	1	108
Health Centre	20-	Yes	Second	6	0	2 moments 2 places	yes	>120	below median	below median	3-	No	Yes	No	No	1	108
Health Centre	25-	Yes	Second	0	0	2 moments 2 places	yes	>120	below median	below median	3-	No	Yes	No	No	1	108
Health Centre	13-	No	Second	7	1	2 moments 2 places	yes	>120	below median	below median	3-	No	Yes	No	No	1	108
Health Centre	13-	No	First	7	1	2 moments 2 places	yes	>120	below median	below median	3-	No	Yes	No	No	1	108
Health Centre	13-	Yes	Second	5	0	2 moments 2 places	yes	>120	below median	below median	3-	No	Yes	No	No	1	108
Health Centre		Yes	First	5	0	2 moments 2 places	yes	>120	below median	below median	3-	No	Yes	No	No	1	108
Health Centre	13-	No	First	7	1	2 moments 2 places	yes	>120	below median	below median	3-	No	Yes	No	No	1	108
Health Centre	13-	Yes	Second	7	1	2 moments 2 places	yes	>120	below median	below median	3-	No	Yes	No	No	1	108
Health Centre	20-	Yes	First	7	1	2 moments 2 places	yes	>120	below median	below median	3-	No	Yes	No	No	1	108
Health Centre	25-	Yes	First	7	1	2 moments 2 places	yes	>120	below median	below median	3-	No	Yes	No	No	1	108
Health Centre	25-	No	First	5	0	2 moments 2 places	yes	>120	below median	below median	3-	No	Yes	No	No	1	108
Health Centre	25-	Yes	First	7	1	2 moments 2 places	yes	>120	below median	below median	3-	No	Yes	No	No	1	108
Health Centre	20-	Yes	First	7	1	2 moments 2 places	yes	>120	below median	below median	3-	No	Yes	No	No	1	108
Health Centre	20-	Yes	First	7	1	2 moments 2 places	yes	>120	below median	below median	3-	No	Yes	No	No	1	108
Health Centre		No	First	7	1	2 moments 2 places	yes	>120	below median	below median	3-	No	Yes	No	No	1	108
Health Centre	30-	Yes	First	7	1	2 moments 2 places	yes	>120	below median	below median	3-	No	Yes	No	No	1	108
Health Centre	20-	Yes	First	5	0	2 moments 2 places	yes	>120	below median	below median	3-	No	Yes	No	No	1	108
Health Centre	13-	Yes	Second	7	1	2 moments 2 places	yes	>120	below median	below median	3-	No	Yes	No	No	1	108
Health Centre	25-	Yes	First	6	0	2 moments 2 places	yes	>120	below median	below median	3-	No	Yes	No	No	1	108
Health Centre	20-	Yes	Second	7	1	2 moments 2 places	yes	>120	below median	below median	3-	No	Yes	No	No	1	108
Health Centre	13-	Yes	First	6	0	2 moments 2 places	yes	>120	below median	below median	3-	No	Yes	No	No	1	108
Health Centre	13-	No	First	7	1	2 moments 2 places	yes	>120	below median	below median	3-	No	Yes	No	No	1	108
Health Centre		Yes	First	7	1	2 moments 2 places	yes	>120	below median	below median	3-	No	Yes	No	No	1	108
Health Centre	13-	No	First	7	1	2 moments 2 places	yes	>120	below median	below median	3-	No	Yes	No	No	1	108
Health Centre	13-	No	First	7	1	2 moments 2 places	yes	>120	below median	below median	3-	No	Yes	No	No	1	108
Health Centre	30-	Yes	First	7	1	2 moments 2 places	yes	>120	below median	below median	3-	No	Yes	No	No	1	108
Health Centre	20-	Yes	Third	7	1	2 moments 2 places	yes	>120	below median	below median	3-	No	Yes	No	No	1	108
Health Centre	25-	Yes	Second	7	1	2 moments 2 places	yes	>120	below median	below median	3-	No	Yes	No	No	1	108
Health Centre	13-	Yes	First	7	1	2 moments 2 places	yes	>120	below median	below median	3-	No	Yes	No	No	1	108
Health Centre	20-	Yes	First	6	0	2 moments 2 places	yes	>120	below median	below median	3-	No	Yes	No	No	1	108
Health Centre	13-	Yes	First	7	1	2 moments 2 places	yes	>120	below median	below median	3-	No	Yes	No	No	1	108
Health Centre	30-	Yes	Third	7	1	2 moments 2 places	yes	>120	below median	below median	3-	No	Yes	No	No	1	108
Health Centre	13-	No	Second	7	1	2 moments 2 places	yes	>120	below median	below median	3-	No	Yes	No	No	1	108
Health Centre		Yes	Third	7	1	2 moments 2 places	yes	>120	below median	below median	3-	No	Yes	No	No	1	108
Health Centre	20-	Yes	First	6	0	2 moments 2 places	yes	>120	below median	below median	3-	No	Yes	No	No	1	108
Health Centre	30-	Yes	First	7	1	2 moments 2 places	yes	>120	below median	below median	3-	No	Yes	No	No	1	108
Health Centre	25-	Yes	Second	7	1	2 moments 2 places	yes	>120	below median	below median	3-	No	Yes	No	No	1	108
Health Centre	25-	Yes	Second	7	1	2 moments 2 places	yes	>120	below median	below median	3-	No	Yes	No	No	1	108
Health Centre	13-	Yes	First	7	1	2 moments 2 places	yes	>120	below median	below median	3-	No	Yes	No	No	1	108
Health Centre	25-	Yes	First	7	1	2 moments 2 places	yes	>120	below median	below median	3-	No	Yes	No	No	1	108
Health Centre	25-	Yes	Second	7	1	2 moments 2 places	yes	>120	below median	below median	3-	No	Yes	No	No	1	108
Health Centre	13-	No	First	7	1	2 moments 2 places	yes	>120	below median	below median	3-	No	Yes	No	No	1	108
Health Centre	20-	Yes	First	6	0	2 moments 2 places	yes	>120	below median	below median	3-	No	Yes	No	No	1	108
Health Centre			Second	6	0	2 moments 2 places	yes	>120	below median	below median	3-	No	Yes	No	No	1	108
Health Centre	25-	Yes	First	7	1	2 moments 2 places	yes	>120	below median	below median	3-	No	Yes	No	No	1	108
Health Centre	35-	Yes	Third	7	1	2 moments 2 places	yes	>120	below median	below median	3-	No	Yes	No	No	1	108
Health Centre	30-	No	First	7	1	2 moments 2 places	yes	>120	below median	below median	3-	No	Yes	No	No	1	108
Health Centre	20-	Yes	First	6	0	2 moments 2 places	yes	>120	below median	below median	3-	No	Yes	No	No	1	108
Health Centre	20-	No	First	7	1	2 moments 2 places	yes	>120	below median	below median	3-	No	Yes	No	No	1	108
Health Centre	20-	No	First	6	0	2 moments 2 places	yes	>120	below median	below median	3-	No	Yes	No	No	1	108
Health Centre	30-	Yes	First	6	0	2 moments 2 places	yes	>120	below median	below median	3-	No	Yes	No	No	1	108
Health Centre	25-	No	First	7	1	2 moments 2 places	yes	>120	below median	below median	3-	No	Yes	No	No	1	108
Health Centre	20-	No	First	6	0	2 moments 2 places	yes	>120	below median	below median	3-	No	Yes	No	No	1	108
Health Centre	25-	Yes	Second	7	1	2 moments 2 places	yes	>120	below median	below median	3-	No	Yes	No	No	1	108
Health Centre	13-	No	First	7	1	2 moments 2 places	yes	>120	below median	below median	3-	No	Yes	No	No	1	108
Health Centre	13-	Yes	Second	7	1	2 moments 2 places	yes	>120	below median	below median	3-	No	Yes	No	No	1	108
Health Centre	13-	No	First	7	1	2 moments 2 places	yes	>120	below median	below median	3-	No	Yes	No	No	1	108
Health Centre	20-	Yes	First	6	0	2 moments 2 places	yes	>120	below median	below median	3-	No	Yes	No	No	1	108
Health Centre	20-	Yes	Second	5	0	2 moments 2 places	yes	>120	below median	below median	3-	No	Yes	No	No	1	108
Health Centre	25-	Yes	Second	7	1	2 moments 2 places	yes	>120	below median	below median	3-	No	Yes	No	No	1	108
Health Centre	20-	Yes	First	7	1	2 moments 2 places	yes	>120	below median	below median	3-	No	Yes	No	No	1	108
Health Centre		Yes	Second	6	0	2 moments 2 places	yes	>120	below median	below median	3-	No	Yes	No	No	1	108
Health Centre	30-	Yes	First	7	1	2 moments 2 places	yes	>120	below median	below median	3-	No	Yes	No	No	1	108
Health Centre	13-	No	First	7	1	2 moments 2 places	yes	>120	below median	below median	3-	No	Yes	No	No	1	108
Health Centre	20-	Yes	Second	7	1	2 moments 2 places	yes	>120	below median	below median	3-	No	Yes	No	No	1	108
Health Centre	20-	Yes	Second	7	1	2 moments 2 places	yes	>120	below median	below median	3-	No	Yes	No	No	1	108
Health Centre	20-	Yes	First	5	0	2 moments 2 places	yes	>120	below median	below median	3-	No	Yes	No	No	1	108
Health Centre	20-	No	Second	7	1	2 moments 2 places	yes	>120	below median	below median	3-	No	Yes	No	No	1	108
Health Centre	25-	Yes	Second	7	1	2 moments 2 places	yes	>120	below median	below median	3-	No	Yes	No	No	1	108
Health Centre	13-	No	First	7	1	2 moments 2 places	yes	>120	below median	below median	3-	No	Yes	No	No	1	108
Health Centre	13-	Yes	First	7	1	2 moments 2 places	yes	>120	below median	below median	3-	No	Yes	No	No	1	108
Health Centre	20-	Yes	Second	7	1	2 moments 2 places	yes	>120	below median	below median	3-	No	Yes	No	No	1	108
Health Centre	20-	Yes	First	3	0	2 moments 2 places	yes	>120	below median	below median	3-	Yes	No	No	No	0	109
Health Centre	13-	No	First	7	1	2 moments 2 places	yes	>120	below median	below median	3-	Yes	No	No	No	0	109
Health Centre	25-	Yes	First	5	0	2 moments 2 places	yes	>120	below median	below median	3-	Yes	No	No	No	0	109
Health Centre	20-	No	First	3	0	2 moments 2 places	yes	>120	below median	below median	3-	Yes	No	No	No	0	109
Health Centre	20-	No	First	3	0	2 moments 2 places	yes	>120	below median	below median	3-	Yes	No	No	No	0	109
Health Centre	13-	No	First	7	1	2 moments 2 places	yes	>120	below median	below median	3-	Yes	No	No	No	0	109
Health Centre	25-	No	First	7	1	2 moments 2 places	yes	>120	below median	below median	3-	Yes	No	No	No	0	109
Health Centre	30-	Yes	First	5	0	2 moments 2 places	yes	>120	below median	below median	3-	Yes	No	No	No	0	109
Health Centre	20-	No	Second	3	0	2 moments 2 places	yes	>120	below median	below median	3-	Yes	No	No	No	0	109
Health Centre	25-	Yes	First	7	1	2 moments 2 places	yes	>120	below median	below median	3-	Yes	No	No	No	0	109
Health Centre	13-	No	First	3	0	2 moments 2 places	yes	>120	below median	below median	3-	Yes	No	No	No	0	109
Health Centre	30-	Yes	First	3	0	2 moments 2 places	yes	>120	below median	below median	3-	Yes	No	No	No	0	109
Health Centre	35-	Yes	Second	3	0	2 moments 2 places	yes	>120	below median	below median	3-	Yes	No	No	No	0	109
Health Centre	25-	Yes	First	5	0	2 moments 2 places	yes	>120	below median	below median	3-	Yes	No	No	No	0	109
Health Centre	25-	Yes	Second	3	0	2 moments 2 places	yes	>120	below median	below median	3-	Yes	No	No	No	0	109
Health Centre	35-	No	First	7	1	2 moments 2 places	yes	>120	below median	below median	3-	Yes	No	No	No	0	109
Health Centre	25-	No	Second	5	0	2 moments 2 places	yes	>120	below median	below median	3-	Yes	No	No	No	0	109
Health Centre	25-	Yes	First	3	0	2 moments 2 places	yes	>120	below median	below median	3-	Yes	No	No	No	0	109
Health Centre	35-	Yes	First	3	0	2 moments 2 places	yes	>120	below median	below median	3-	Yes	No	No	No	0	109
Health Centre	35-	Yes	First	7	1	2 moments 2 places	yes	>120	below median	below median	3-	Yes	No	No	No	0	109
Health Centre	25-	Yes	Second	7	1	2 moments 2 places	yes	>120	below median	below median	3-	Yes	No	No	No	0	109
Health Centre	20-	Yes	First	5	0	2 moments 2 places	yes	>120	below median	below median	3-	Yes	No	No	No	0	109
Health Centre	30-	Yes	First	3	0	2 moments 2 places	yes	>120	below median	below median	3-	Yes	No	No	No	0	109
Health Centre	25-	No	First	7	1	2 moments 2 places	yes	>120	below median	below median	3-	Yes	No	No	No	0	109
Health Centre	25-	Yes	First	5	0	2 moments 2 places	yes	>120	below median	below median	3-	Yes	No	No	No	0	109
Health Centre	25-	Yes	Second	5	0	2 moments 2 places	yes	>120	below median	below median	3-	Yes	No	No	No	0	109
Health Centre	30-	Yes	Second	6	0	2 moments 2 places	yes	>120	below median	below median	3-	Yes	No	No	No	0	109
Health Centre	35-	Yes	Third	3	0	2 moments 2 places	yes	>120	below median	below median	3-	Yes	No	No	No	0	109
Health Centre	30-	Yes	Second	7	1	2 moments 2 places	yes	>120	below median	below median	3-	Yes	No	No	No	0	109
Health Centre	25-	Yes	First	3	0	2 moments 2 places	yes	>120	below median	below median	3-	Yes	No	No	No	0	109
Health Centre	30-	Yes	First	7	1	2 moments 2 places	yes	>120	below median	below median	3-	Yes	No	No	No	0	109
Health Centre	30-	Yes	First	3	0	2 moments 2 places	yes	>120	below median	below median	3-	Yes	No	No	No	0	109
Health Centre	30-	Yes	Second	3	0	2 moments 2 places	yes	>120	below median	below median	3-	Yes	No	No	No	0	109
Health Centre	20-	Yes	First	3	0	2 moments 2 places	yes	>120	below median	below median	3-	Yes	No	No	No	0	109
Health Centre	20-	No	First	7	1	2 moments 2 places	yes	>120	below median	below median	3-	Yes	No	No	No	0	109
Health Centre	13-	No	First	7	1	2 moments 2 places	yes	>120	below median	below median	3-	Yes	No	No	No	0	109
Health Centre	25-	Yes	First	3	0	2 moments 2 places	yes	>120	below median	below median	3-	Yes	No	No	No	0	109
Health Centre	35-	Yes	First	7	1	2 moments 2 places	yes	>120	below median	below median	3-	Yes	No	No	No	0	109
Health Centre	35-	Yes	Third	3	0	2 moments 2 places	yes	>120	below median	below median	3-	Yes	No	No	No	0	109
Health Centre	30-	Yes	Second	5	0	2 moments 2 places	yes	>120	below median	below median	3-	Yes	No	No	No	0	109
Health Centre	13-	No	First	3	0	2 moments 2 places	yes	>120	below median	below median	3-	Yes	No	No	No	0	109
Health Centre	20-	Yes	Second	5	0	2 moments 2 places	yes	>120	below median	below median	3-	Yes	No	No	No	0	109
Health Centre	20-	Yes	First	3	0	2 moments 2 places	yes	>120	below median	below median	3-	Yes	No	No	No	0	109
Health Centre	20-	Yes	First	5	0	2 moments 2 places	yes	>120	below median	below median	3-	Yes	No	No	No	0	109
Health Centre	35-	Yes	First	5	0	2 moments 2 places	yes	>120	below median	below median	3-	Yes	No	No	No	0	109
Health Centre	25-	Yes	Second	3	0	2 moments 2 places	yes	>120	below median	below median	3-	Yes	No	No	No	0	109
Health Centre	30-	Yes	First	6	0	2 moments 2 places	yes	>120	below median	below median	3-	Yes	No	No	No	0	109
Health Centre	30-	No	First	3	0	2 moments 2 places	yes	>120	below median	below median	3-	Yes	No	No	No	0	109
Health Centre	30-	Yes	First	4	0	2 moments 2 places	yes	>120	below median	below median	3-	Yes	No	No	No	0	109
Health Centre	20-	Yes	Second	5	0	2 moments 2 places	yes	>120	below median	below median	3-	Yes	No	No	No	0	109
Health Centre	13-	No	First	4	0	2 moments 2 places	yes	>120	below median	below median	3-	Yes	No	No	No	0	109
Health Centre	25-	Yes	First	5	0	2 moments 2 places	yes	>120	below median	below median	3-	Yes	No	No	No	0	109
Health Centre	13-	Yes	Second	7	1	2 moments 2 places	yes	>120	below median	below median	3-	Yes	No	No	No	0	109
Health Centre	30-	Yes	Second	3	0	2 moments 2 places	yes	>120	below median	below median	3-	Yes	No	No	No	0	109
Health Centre	13-	No	First	7	1	2 moments 2 places	yes	>120	below median	below median	3-	Yes	No	No	No	0	109
Health Centre	25-	Yes	First	3	0	2 moments 2 places	yes	>120	below median	below median	3-	Yes	No	No	No	0	109
Health Centre	30-	Yes	First	3	0	2 moments 2 places	yes	>120	below median	below median	3-	Yes	No	No	No	0	109
Health Centre	30-	No	First	7	1	2 moments 2 places	yes	>120	below median	below median	3-	Yes	No	No	No	0	109
Health Centre	13-	No	First	7	1	2 moments 2 places	yes	>120	below median	below median	3-	Yes	No	No	No	0	109
Health Centre	30-	Yes	First	6	0	2 moments 2 places	yes	>120	below median	below median	3-	Yes	No	No	No	0	109
Health Centre	35-	Yes	First	3	0	2 moments 2 places	yes	>120	below median	below median	3-	Yes	No	No	No	0	109
Health Centre	20-	No	First	3	0	2 moments 2 places	yes	>120	below median	below median	3-	Yes	No	No	No	0	109
Health Centre	25-	Yes	First	6	0	2 moments 2 places	yes	>120	below median	below median	3-	Yes	No	No	No	0	109
Health Centre	35-	Yes	First	2	0	2 moments 2 places	yes	>120	below median	below median	3-	Yes	No	No	No	0	109
Health Centre	13-	No	First	7	1	2 moments 2 places	yes	>120	below median	below median	3-	Yes	No	No	No	0	109
Health Centre	20-	No	Second	7	1	2 moments 2 places	yes	>120	below median	below median	3-	Yes	No	No	No	0	109
Health Centre	35-	Yes	First	3	0	2 moments 2 places	yes	>120	below median	below median	3-	Yes	No	No	No	0	109
Health Centre	25-	Yes	First	6	0	2 moments 2 places	yes	>120	below median	below median	3-	Yes	No	No	No	0	109
Health Centre	13-	No	First	3	0	2 moments 2 places	yes	>120	below median	below median	3-	Yes	No	No	No	0	109
Health Centre	25-	Yes	Second	3	0	2 moments 2 places	yes	>120	below median	below median	3-	Yes	No	No	No	0	109
Health Centre	20-	No	Second	3	0	2 moments 2 places	yes	>120	below median	below median	3-	Yes	No	No	No	0	109
Health Centre	20-	Yes	First	3	0	2 moments 2 places	yes	>120	below median	below median	3-	Yes	No	No	No	0	109
Health Centre	13-	No	First	3	0	2 moments 2 places	yes	>120	below median	below median	3-	Yes	No	No	No	0	109
Health Centre	25-	No	First	3	0	2 moments 2 places	yes	>120	below median	below median	3-	Yes	No	No	No	0	109
Health Centre	20-	Yes	First	6	0	2 moments 2 places	yes	>120	below median	below median	3-	Yes	No	No	No	0	109
Health Centre	35-	Yes	Second	3	0	2 moments 2 places	yes	>120	below median	below median	3-	Yes	No	No	No	0	109
Health Centre	25-	Yes	First	3	0	2 moments 2 places	yes	>120	below median	below median	3-	Yes	No	No	No	0	109
Health Centre	25-	Yes	First	3	0	2 moments 2 places	yes	>120	below median	below median	3-	Yes	No	No	No	0	109
Health Centre	30-	Yes	First	0	0	3 moments 2 places	yes	>120	above median	below median	5-	Yes	Yes	No	No	0	110
Health Centre	20-	Yes	First	1	0	3 moments 2 places	yes	>120	above median	below median	5-	Yes	Yes	No	No	0	110
Health Centre	20-	No	First	0	0	3 moments 2 places	yes	>120	above median	below median	5-	Yes	Yes	No	No	0	110
Health Centre	20-	Yes	First	1	0	3 moments 2 places	yes	>120	above median	below median	5-	Yes	Yes	No	No	0	110
Health Centre	20-	No	Second	1	0	3 moments 2 places	yes	>120	above median	below median	5-	Yes	Yes	No	No	0	110
Health Centre		No	Second	6	0	3 moments 2 places	yes	>120	above median	below median	5-	Yes	Yes	No	No	0	110
Health Centre	13-	Yes	Second	1	0	3 moments 2 places	yes	>120	above median	below median	5-	Yes	Yes	No	No	0	110
Health Centre	20-	No	First	4	0	3 moments 2 places	yes	>120	above median	below median	5-	Yes	Yes	No	No	0	110
Health Centre				5	0	3 moments 2 places	yes	>120	above median	below median	5-	Yes	Yes	No	No	0	110
Health Centre	25-	Yes	Second	1	0	3 moments 2 places	yes	>120	above median	below median	5-	Yes	Yes	No	No	0	110
Health Centre		Yes	Second	1	0	3 moments 2 places	yes	>120	above median	below median	5-	Yes	Yes	No	No	0	110
Health Centre	20-	Yes	Second	4	0	3 moments 2 places	yes	>120	above median	below median	5-	Yes	Yes	No	No	0	110
Health Centre	25-	Yes	First	0	0	3 moments 2 places	yes	>120	above median	below median	5-	Yes	Yes	No	No	0	110
Health Centre	20-	Yes	Second	0	0	3 moments 2 places	yes	>120	above median	below median	5-	Yes	Yes	No	No	0	110
Health Centre	20-	No	First	1	0	3 moments 2 places	yes	>120	above median	below median	5-	Yes	Yes	No	No	0	110
Health Centre	13-	No	First	5	0	3 moments 2 places	yes	>120	above median	below median	5-	Yes	Yes	No	No	0	110
Health Centre	13-	Yes	Second	1	0	3 moments 2 places	yes	>120	above median	below median	5-	Yes	Yes	No	No	0	110
Health Centre	20-	Yes	First	1	0	3 moments 2 places	yes	>120	above median	below median	5-	Yes	Yes	No	No	0	110
Health Centre	20-	No	First	5	0	3 moments 2 places	yes	>120	above median	below median	5-	Yes	Yes	No	No	0	110
Health Centre	13-	Yes	First	1	0	3 moments 2 places	yes	>120	above median	below median	5-	Yes	Yes	No	No	0	110
Health Centre	20-	No	First	6	0	3 moments 2 places	yes	>120	above median	below median	5-	Yes	Yes	No	No	0	110
Health Centre	25-	Yes	Second	0	0	3 moments 2 places	yes	>120	above median	below median	5-	Yes	Yes	No	No	0	110
Health Centre	35-	Yes	Second	5	0	3 moments 2 places	yes	>120	above median	below median	5-	Yes	Yes	No	No	0	110
Health Centre	20-	Yes	Second	1	0	3 moments 2 places	yes	>120	above median	below median	5-	Yes	Yes	No	No	0	110
Health Centre	25-	Yes	First	0	0	3 moments 2 places	yes	>120	above median	below median	5-	Yes	Yes	No	No	0	110
Health Centre	13-	Yes	First	1	0	3 moments 2 places	yes	>120	above median	below median	5-	Yes	Yes	No	No	0	110
Health Centre	25-	Yes	Second	1	0	3 moments 2 places	yes	>120	above median	below median	5-	Yes	Yes	No	No	0	110
Health Centre	13-	No	First	1	0	3 moments 2 places	yes	>120	above median	below median	5-	Yes	Yes	No	No	0	110
Health Centre	20-	Yes	First	1	0	3 moments 2 places	yes	>120	above median	below median	5-	Yes	Yes	No	No	0	110
Health Centre	35-	Yes	Second	1	0	3 moments 2 places	yes	>120	above median	below median	5-	Yes	Yes	No	No	0	110
Health Centre	25-	Yes	First	1	0	3 moments 2 places	yes	>120	above median	below median	5-	Yes	Yes	No	No	0	110
Health Centre	25-	Yes	Second	5	0	3 moments 2 places	yes	>120	above median	below median	5-	Yes	Yes	No	No	0	110
Health Centre	30-	Yes	Second	1	0	3 moments 2 places	yes	>120	above median	below median	5-	Yes	Yes	No	No	0	110
Health Centre	20-	No	Second	5	0	3 moments 2 places	yes	>120	above median	below median	5-	Yes	Yes	No	No	0	110
Health Centre	30-	No	First	6	0	3 moments 2 places	yes	>120	above median	below median	5-	Yes	Yes	No	No	0	110
Health Centre	30-	Yes	First	1	0	3 moments 2 places	yes	>120	above median	below median	5-	Yes	Yes	No	No	0	110
Health Centre	20-	No	First	1	0	3 moments 2 places	yes	>120	above median	below median	5-	Yes	Yes	No	No	0	110
Health Centre	13-	No	First	1	0	3 moments 2 places	yes	>120	above median	below median	5-	Yes	Yes	No	No	0	110
Health Centre	30-	No	First	3	0	3 moments 2 places	yes	>120	above median	below median	5-	Yes	Yes	No	No	0	110
Health Centre	30-	Yes	First	1	0	3 moments 2 places	yes	>120	above median	below median	5-	Yes	Yes	No	No	0	110
Health Centre	20-	Yes	First	6	0	3 moments 2 places	yes	>120	above median	below median	5-	Yes	Yes	No	No	0	110
Health Centre	20-	Yes	Second	3	0	3 moments 2 places	yes	>120	above median	below median	5-	Yes	Yes	No	No	0	110
Health Centre	30-	Yes	Second	6	0	3 moments 2 places	yes	>120	above median	below median	5-	Yes	Yes	No	No	0	110
Health Centre	13-	Yes	First	0	0	3 moments 2 places	yes	>120	above median	below median	5-	Yes	Yes	No	No	0	110
Health Centre	25-	No	First	0	0	3 moments 2 places	yes	>120	above median	below median	5-	Yes	Yes	No	No	0	110
Health Centre	25-	No	First	1	0	3 moments 2 places	yes	>120	above median	below median	5-	Yes	Yes	No	No	0	110
Health Centre	13-	No	First	5	0	3 moments 2 places	yes	>120	above median	below median	5-	Yes	Yes	No	No	0	110
Health Centre	13-	Yes	Third	1	0	3 moments 2 places	yes	>120	above median	below median	5-	Yes	Yes	No	No	0	110
Health Centre	20-	Yes	First	0	0	3 moments 2 places	yes	>120	above median	below median	5-	Yes	Yes	No	No	0	110
Health Centre	35-	Yes	Second	1	0	3 moments 2 places	yes	>120	above median	below median	5-	Yes	Yes	No	No	0	110
Health Centre	20-	Yes	First	0	0	3 moments 2 places	yes	>120	above median	below median	5-	Yes	Yes	No	No	0	110
Health Centre	35-	Yes	Second	0	0	3 moments 2 places	yes	>120	above median	below median	5-	Yes	Yes	No	No	0	110
Health Centre	13-	No	First	1	0	3 moments 2 places	yes	>120	above median	below median	5-	Yes	Yes	No	No	0	110
Health Centre	20-	No	First	5	0	3 moments 2 places	yes	>120	above median	below median	5-	Yes	Yes	No	No	0	110
Health Centre	13-	No	First	1	0	3 moments 2 places	yes	>120	above median	below median	5-	Yes	Yes	No	No	0	110
Health Centre	13-	No	First	1	0	3 moments 2 places	yes	>120	above median	below median	5-	Yes	Yes	No	No	0	110
Health Centre	20-	No	First	1	0	3 moments 2 places	yes	>120	above median	below median	5-	Yes	Yes	No	No	0	110
Health Centre	20-	Yes	First	0	0	3 moments 2 places	yes	>120	above median	below median	5-	Yes	Yes	No	No	0	110
Health Centre	30-	Yes	First	1	0	3 moments 2 places	yes	>120	above median	below median	5-	Yes	Yes	No	No	0	110
Health Centre	30-	Yes	First	0	0	3 moments 2 places	yes	>120	above median	below median	5-	Yes	Yes	No	No	0	110
Health Centre	20-	Yes	First	1	0	3 moments 2 places	yes	>120	above median	below median	5-	Yes	Yes	No	No	0	110
Health Centre	20-	Yes	First	1	0	3 moments 2 places	yes	>120	above median	below median	5-	Yes	Yes	No	No	0	110
Health Centre	25-	Yes	First	1	0	3 moments 2 places	yes	>120	above median	below median	5-	Yes	Yes	No	No	0	110
Health Centre	13-	Yes	First	1	0	3 moments 2 places	yes	>120	above median	below median	5-	Yes	Yes	No	No	0	110
Health Centre	20-	No	Second	1	0	3 moments 2 places	yes	>120	above median	below median	5-	Yes	Yes	No	No	0	110
Health Centre	25-	No	First	1	0	3 moments 2 places	yes	>120	above median	below median	5-	Yes	Yes	No	No	0	110
Health Centre	13-	No	First	1	0	3 moments 2 places	yes	>120	above median	below median	5-	Yes	Yes	No	No	0	110
Health Centre	20-	No	First	0	0	3 moments 2 places	yes	>120	above median	below median	5-	Yes	Yes	No	No	0	110
Health Centre	13-	No	First	4	0	3 moments 2 places	yes	>120	above median	below median	5-	Yes	Yes	No	No	0	110
Health Centre	20-	Yes	First	0	0	3 moments 2 places	yes	>120	above median	below median	5-	Yes	Yes	No	No	0	110
Health Centre	25-	Yes	Second	0	0	3 moments 2 places	yes	>120	above median	below median	5-	Yes	Yes	No	No	0	110
Health Centre	30-	Yes	First	0	0	3 moments 2 places	yes	>120	above median	below median	5-	Yes	Yes	No	No	0	110
Health Centre	25-	Yes	First	1	0	3 moments 2 places	yes	>120	above median	below median	5-	Yes	Yes	No	No	0	110
Health Centre	25-	Yes	Second	0	0	3 moments 2 places	yes	>120	above median	below median	5-	Yes	Yes	No	No	0	110
Health Centre	13-	Yes	First	1	0	3 moments 2 places	yes	>120	above median	below median	5-	Yes	Yes	No	No	0	110
Health Centre	13-	No	Third	1	0	3 moments 2 places	yes	>120	above median	below median	5-	Yes	Yes	No	No	0	110
Health Centre	13-	Yes	First	0	0	3 moments 2 places	yes	>120	above median	below median	5-	Yes	Yes	No	No	0	110
Hospital	25-	Yes	First	6	0	3 moments 2 places	no	<=60	above median	below median	3-	Yes	No	No	Yes	1	111
Hospital	20-	Yes	First	6	0	3 moments 2 places	no	<=60	above median	below median	3-	Yes	No	No	Yes	1	111
Hospital	25-	Yes	First	6	0	3 moments 2 places	no	<=60	above median	below median	3-	Yes	No	No	Yes	1	111
Hospital	13-	No	First	6	0	3 moments 2 places	no	<=60	above median	below median	3-	Yes	No	No	Yes	1	111
Hospital	35-	Yes	Second	6	0	3 moments 2 places	no	<=60	above median	below median	3-	Yes	No	No	Yes	1	111
Hospital	30-	Yes	Second	3	0	3 moments 2 places	no	<=60	above median	below median	3-	Yes	No	No	Yes	1	111
Hospital	20-	Yes	Second	6	0	3 moments 2 places	no	<=60	above median	below median	3-	Yes	No	No	Yes	1	111
Hospital	20-	No	Second	7	1	3 moments 2 places	no	<=60	above median	below median	3-	Yes	No	No	Yes	1	111
Hospital	30-	Yes	Second	6	0	3 moments 2 places	no	<=60	above median	below median	3-	Yes	No	No	Yes	1	111
Hospital	35-	Yes	Second	5	0	3 moments 2 places	no	<=60	above median	below median	3-	Yes	No	No	Yes	1	111
Hospital	20-	No	First	6	0	3 moments 2 places	no	<=60	above median	below median	3-	Yes	No	No	Yes	1	111
Hospital	20-	Yes	Second	6	0	3 moments 2 places	no	<=60	above median	below median	3-	Yes	No	No	Yes	1	111
Hospital	13-	No	First	7	1	3 moments 2 places	no	<=60	above median	below median	3-	Yes	No	No	Yes	1	111
Hospital	30-	No	First	5	0	3 moments 2 places	no	<=60	above median	below median	3-	Yes	No	No	Yes	1	111
Hospital	20-	Yes	Second	6	0	3 moments 2 places	no	<=60	above median	below median	3-	Yes	No	No	Yes	1	111
Hospital	25-	Yes	Third	5	0	3 moments 2 places	no	<=60	above median	below median	3-	Yes	No	No	Yes	1	111
Hospital	13-	Yes	Second	4	0	3 moments 2 places	no	<=60	above median	below median	3-	Yes	No	No	Yes	1	111
Hospital	20-	Yes	Second	7	1	3 moments 2 places	no	<=60	above median	below median	3-	Yes	No	No	Yes	1	111
Hospital	20-	No	First	6	0	3 moments 2 places	no	<=60	above median	below median	3-	Yes	No	No	Yes	1	111
Hospital	30-	Yes	Second	3	0	3 moments 2 places	no	<=60	above median	below median	3-	Yes	No	No	Yes	1	111
Hospital	30-	Yes	Second	7	1	3 moments 2 places	no	<=60	above median	below median	3-	Yes	No	No	Yes	1	111
Hospital	20-	No	Second	6	0	3 moments 2 places	no	<=60	above median	below median	3-	Yes	No	No	Yes	1	111
Hospital	35-	Yes	First	6	0	3 moments 2 places	no	<=60	above median	below median	3-	Yes	No	No	Yes	1	111
Hospital	20-	Yes	First	5	0	3 moments 2 places	no	<=60	above median	below median	3-	Yes	No	No	Yes	1	111
Hospital	20-	No	First	7	1	3 moments 2 places	no	<=60	above median	below median	3-	Yes	No	No	Yes	1	111
Hospital	20-	Yes	Second	7	1	3 moments 2 places	no	<=60	above median	below median	3-	Yes	No	No	Yes	1	111
Hospital	35-	No	First	0	0	3 moments 2 places	no	<=60	above median	below median	3-	Yes	No	No	Yes	1	111
Hospital	20-	Yes	First	0	0	3 moments 2 places	no	<=60	above median	below median	3-	Yes	No	No	Yes	1	111
Hospital	35-	Yes	First	5	0	3 moments 2 places	no	<=60	above median	below median	3-	Yes	No	No	Yes	1	111
Hospital	25-	Yes	Second	7	1	3 moments 2 places	no	<=60	above median	below median	3-	Yes	No	No	Yes	1	111
Hospital	20-	Yes	Third	4	0	3 moments 2 places	no	<=60	above median	below median	3-	Yes	No	No	Yes	1	111
Hospital	30-	Yes	Second	2	0	3 moments 2 places	no	<=60	above median	below median	3-	Yes	No	No	Yes	1	111
Hospital	30-	No	First	7	1	3 moments 2 places	no	<=60	above median	below median	3-	Yes	No	No	Yes	1	111
Hospital	20-	No	Second	4	0	3 moments 2 places	no	<=60	above median	below median	3-	Yes	No	No	Yes	1	111
Hospital	25-	No	First	7	1	3 moments 2 places	no	<=60	above median	below median	3-	Yes	No	No	Yes	1	111
Hospital	20-	No	Second	4	0	3 moments 2 places	no	<=60	above median	below median	3-	Yes	No	No	Yes	1	111
Hospital	30-	No	First	0	0	3 moments 2 places	no	<=60	above median	below median	3-	Yes	No	No	Yes	1	111
Hospital	35-	Yes	First	5	0	3 moments 2 places	no	<=60	above median	below median	3-	Yes	No	No	Yes	1	111
Hospital	20-	Yes	Second	6	0	3 moments 2 places	no	<=60	above median	below median	3-	Yes	No	No	Yes	1	111
Hospital	25-	Yes	Second	2	0	3 moments 2 places	no	<=60	above median	below median	3-	Yes	No	No	Yes	1	111
Hospital	20-		Second	4	0	3 moments 2 places	no	<=60	above median	below median	3-	Yes	No	No	Yes	1	111
Hospital	30-	Yes	Second	6	0	3 moments 2 places	no	<=60	above median	below median	3-	Yes	No	No	Yes	1	111
Hospital	30-	Yes	First	7	1	3 moments 2 places	no	<=60	above median	below median	3-	Yes	No	No	Yes	1	111
Hospital	25-	No	First	7	1	3 moments 2 places	no	<=60	above median	below median	3-	Yes	No	No	Yes	1	111
Hospital	25-	Yes	Second	7	1	3 moments 2 places	no	<=60	above median	below median	3-	Yes	No	No	Yes	1	111
Hospital	13-	No	First	4	0	3 moments 2 places	no	<=60	above median	below median	3-	Yes	No	No	Yes	1	111
Hospital	13-	No	First	7	1	3 moments 2 places	no	<=60	above median	below median	3-	Yes	No	No	Yes	1	111
Hospital	35-	No	Second	6	0	3 moments 2 places	no	<=60	above median	below median	3-	Yes	No	No	Yes	1	111
Hospital	35-	Yes	First	7	1	3 moments 2 places	no	<=60	above median	below median	3-	Yes	No	No	Yes	1	111
Hospital	13-	No	Second	3	0	3 moments 2 places	no	<=60	above median	below median	3-	Yes	No	No	Yes	1	111
Hospital	30-	Yes	First	7	1	3 moments 2 places	no	<=60	above median	below median	3-	Yes	No	No	Yes	1	111
Hospital	25-	No	First	6	0	3 moments 2 places	no	<=60	above median	below median	3-	Yes	No	No	Yes	1	111
Hospital	13-	No	Second	3	0	3 moments 2 places	no	<=60	above median	below median	3-	Yes	No	No	Yes	1	111
Hospital	25-	No	Second	3	0	3 moments 2 places	no	<=60	above median	below median	3-	Yes	No	No	Yes	1	111
Hospital	25-	Yes	Second	2	0	3 moments 2 places	no	<=60	above median	below median	3-	Yes	No	No	Yes	1	111
Hospital	30-	Yes	Second	7	1	3 moments 2 places	no	<=60	above median	below median	3-	Yes	No	No	Yes	1	111
Hospital	35-	No	First	6	0	3 moments 2 places	no	<=60	above median	below median	3-	Yes	No	No	Yes	1	111
Hospital	25-	Yes	First	4	0	3 moments 2 places	no	<=60	above median	below median	3-	Yes	No	No	Yes	1	111
Hospital	35-	Yes	Second	2	0	3 moments 2 places	no	<=60	above median	below median	3-	Yes	No	No	Yes	1	111
Hospital	30-	Yes	First	7	1	3 moments 2 places	no	<=60	above median	below median	3-	Yes	No	No	Yes	1	111
Hospital	20-	Yes	First	7	1	3 moments 2 places	no	<=60	above median	below median	3-	Yes	No	No	Yes	1	111
Hospital			First	6	0	3 moments 2 places	no	<=60	above median	below median	3-	Yes	No	No	Yes	1	111
Hospital	25-	No	First	7	1	3 moments 2 places	no	<=60	above median	below median	3-	Yes	No	No	Yes	1	111
Hospital	20-	Yes	Second	4	0	3 moments 2 places	no	<=60	above median	below median	3-	Yes	No	No	Yes	1	111
Hospital	35-	Yes	First	5	0	3 moments 2 places	no	<=60	above median	below median	3-	Yes	No	No	Yes	1	111
Hospital	30-	Yes	Second	3	0	3 moments 2 places	no	<=60	above median	below median	3-	Yes	No	No	Yes	1	111
Hospital	20-	No	Second	7	1	3 moments 2 places	no	<=60	above median	below median	3-	Yes	No	No	Yes	1	111
Hospital	20-	No	First	7	1	3 moments 2 places	no	<=60	above median	below median	3-	Yes	No	No	Yes	1	111
Hospital	20-	Yes	First	7	1	3 moments 2 places	no	<=60	above median	below median	3-	Yes	No	No	Yes	1	111
Hospital	13-	No	First	7	1	3 moments 2 places	no	<=60	above median	below median	3-	Yes	No	No	Yes	1	111
Hospital	13-	No	First	7	1	3 moments 2 places	no	<=60	above median	below median	3-	Yes	No	No	Yes	1	111
Hospital	20-	Yes	Second	6	0	3 moments 2 places	no	<=60	above median	below median	3-	Yes	No	No	Yes	1	111
Hospital	30-	Yes	First	7	1	3 moments 2 places	no	<=60	above median	below median	3-	Yes	No	No	Yes	1	111
Hospital	20-	No	Second	2	0	3 moments 2 places	no	<=60	above median	below median	3-	Yes	No	No	Yes	1	111
Hospital	30-	Yes	First	4	0	3 moments 2 places	no	<=60	above median	below median	3-	Yes	No	No	Yes	1	111
Hospital	20-	No	Second	6	0	3 moments 2 places	no	<=60	above median	below median	3-	Yes	No	No	Yes	1	111
Hospital	20-	Yes	First	7	1	3 moments 2 places	no	<=60	above median	below median	3-	Yes	No	No	Yes	1	111
Hospital	25-	No		7	1	3 moments 2 places	no	<=60	above median	below median	3-	Yes	No	No	Yes	1	111
Hospital	20-	Yes	First	0	0	3 moments 2 places	no	<=60	above median	below median	3-	Yes	No	No	Yes	1	111
Hospital	30-	Yes	Second	7	1	3 moments 2 places	no	<=60	above median	below median	3-	Yes	No	No	Yes	1	111
Hospital	13-	No	Second	6	0	3 moments 2 places	no	<=60	above median	below median	3-	Yes	No	No	Yes	1	111
Hospital	13-	No	Second	4	0	3 moments 2 places	no	<=60	above median	below median	3-	Yes	No	No	Yes	1	111
Hospital	35-	Yes	Second	7	1	3 moments 2 places	no	<=60	above median	below median	3-	Yes	No	No	Yes	1	111
Hospital	25-	Yes	Second	6	0	3 moments 2 places	no	<=60	above median	below median	3-	Yes	No	No	Yes	1	111
Hospital	20-	No	First	5	0	3 moments 2 places	no	<=60	above median	below median	3-	Yes	No	No	Yes	1	111
Hospital	30-	Yes	Second	6	0	3 moments 2 places	no	<=60	above median	below median	3-	Yes	No	No	Yes	1	111
Hospital	30-	Yes	Second	6	0	3 moments 2 places	no	<=60	above median	below median	3-	Yes	No	No	Yes	1	111
Hospital	35-	Yes	First	7	1	2 moments 2 places	yes	61-120	above median	above median	2-	Yes	Yes	Yes	Yes	1	112
Hospital	20-	No	Second	6	0	2 moments 2 places	yes	61-120	above median	above median	2-	Yes	Yes	Yes	Yes	1	112
Hospital	20-	No	First	7	1	2 moments 2 places	yes	61-120	above median	above median	2-	Yes	Yes	Yes	Yes	1	112
Hospital	30-	Yes	First	7	1	2 moments 2 places	yes	61-120	above median	above median	2-	Yes	Yes	Yes	Yes	1	112
Hospital	25-	No	First	7	1	2 moments 2 places	yes	61-120	above median	above median	2-	Yes	Yes	Yes	Yes	1	112
Hospital		No	First	7	1	2 moments 2 places	yes	61-120	above median	above median	2-	Yes	Yes	Yes	Yes	1	112
Hospital	35-	Yes	First	7	1	2 moments 2 places	yes	61-120	above median	above median	2-	Yes	Yes	Yes	Yes	1	112
Hospital	30-	Yes	First	7	1	2 moments 2 places	yes	61-120	above median	above median	2-	Yes	Yes	Yes	Yes	1	112
Hospital	13-	Yes	First	7	1	2 moments 2 places	yes	61-120	above median	above median	2-	Yes	Yes	Yes	Yes	1	112
Hospital	25-	No	First	7	1	2 moments 2 places	yes	61-120	above median	above median	2-	Yes	Yes	Yes	Yes	1	112
Hospital	30-	Yes	First	7	1	2 moments 2 places	yes	61-120	above median	above median	2-	Yes	Yes	Yes	Yes	1	112
Hospital	30-	Yes	First	7	1	2 moments 2 places	yes	61-120	above median	above median	2-	Yes	Yes	Yes	Yes	1	112
Hospital	25-	Yes	Second	7	1	2 moments 2 places	yes	61-120	above median	above median	2-	Yes	Yes	Yes	Yes	1	112
Hospital		No	First	7	1	2 moments 2 places	yes	61-120	above median	above median	2-	Yes	Yes	Yes	Yes	1	112
Hospital	30-	Yes	First	7	1	2 moments 2 places	yes	61-120	above median	above median	2-	Yes	Yes	Yes	Yes	1	112
Hospital	25-	Yes	Second	7	1	2 moments 2 places	yes	61-120	above median	above median	2-	Yes	Yes	Yes	Yes	1	112
Hospital	25-	Yes	First	7	1	2 moments 2 places	yes	61-120	above median	above median	2-	Yes	Yes	Yes	Yes	1	112
Hospital	13-	No	First	7	1	2 moments 2 places	yes	61-120	above median	above median	2-	Yes	Yes	Yes	Yes	1	112
Hospital	30-	Yes	Second	7	1	2 moments 2 places	yes	61-120	above median	above median	2-	Yes	Yes	Yes	Yes	1	112
Hospital	30-	Yes	Second	7	1	2 moments 2 places	yes	61-120	above median	above median	2-	Yes	Yes	Yes	Yes	1	112
Hospital	20-	Yes	First	7	1	2 moments 2 places	yes	61-120	above median	above median	2-	Yes	Yes	Yes	Yes	1	112
Hospital	25-	Yes	Second	7	1	2 moments 2 places	yes	61-120	above median	above median	2-	Yes	Yes	Yes	Yes	1	112
Hospital	35-	Yes	Second	7	1	2 moments 2 places	yes	61-120	above median	above median	2-	Yes	Yes	Yes	Yes	1	112
Hospital	20-	No	First	7	1	2 moments 2 places	yes	61-120	above median	above median	2-	Yes	Yes	Yes	Yes	1	112
Hospital	30-	Yes	First	7	1	2 moments 2 places	yes	61-120	above median	above median	2-	Yes	Yes	Yes	Yes	1	112
Hospital	25-	Yes	Second	7	1	2 moments 2 places	yes	61-120	above median	above median	2-	Yes	Yes	Yes	Yes	1	112
Hospital	35-	Yes	First	7	1	2 moments 2 places	yes	61-120	above median	above median	2-	Yes	Yes	Yes	Yes	1	112
Hospital	20-	No	First	7	1	2 moments 2 places	yes	61-120	above median	above median	2-	Yes	Yes	Yes	Yes	1	112
Hospital	30-	Yes	First	7	1	2 moments 2 places	yes	61-120	above median	above median	2-	Yes	Yes	Yes	Yes	1	112
Hospital	35-	Yes	First	7	1	2 moments 2 places	yes	61-120	above median	above median	2-	Yes	Yes	Yes	Yes	1	112
Hospital	25-	No	Second	7	1	2 moments 2 places	yes	61-120	above median	above median	2-	Yes	Yes	Yes	Yes	1	112
Hospital	20-	Yes	First	7	1	2 moments 2 places	yes	61-120	above median	above median	2-	Yes	Yes	Yes	Yes	1	112
Hospital	25-	Yes	First	7	1	2 moments 2 places	yes	61-120	above median	above median	2-	Yes	Yes	Yes	Yes	1	112
Hospital	25-	No	First	7	1	2 moments 2 places	yes	61-120	above median	above median	2-	Yes	Yes	Yes	Yes	1	112
Hospital	30-	Yes	Second	7	1	2 moments 2 places	yes	61-120	above median	above median	2-	Yes	Yes	Yes	Yes	1	112
Hospital	35-	Yes	First	7	1	2 moments 2 places	yes	61-120	above median	above median	2-	Yes	Yes	Yes	Yes	1	112
Hospital	30-	Yes	Second	7	1	2 moments 2 places	yes	61-120	above median	above median	2-	Yes	Yes	Yes	Yes	1	112
Hospital	20-	Yes	Second	7	1	2 moments 2 places	yes	61-120	above median	above median	2-	Yes	Yes	Yes	Yes	1	112
Hospital	35-	Yes	Second	7	1	2 moments 2 places	yes	61-120	above median	above median	2-	Yes	Yes	Yes	Yes	1	112
Hospital	20-	No	Second	7	1	2 moments 2 places	yes	61-120	above median	above median	2-	Yes	Yes	Yes	Yes	1	112
Hospital	30-	Yes	Second	7	1	2 moments 2 places	yes	61-120	above median	above median	2-	Yes	Yes	Yes	Yes	1	112
Hospital	20-	No	First	7	1	2 moments 2 places	yes	61-120	above median	above median	2-	Yes	Yes	Yes	Yes	1	112
Hospital	25-	Yes	First	7	1	2 moments 2 places	yes	61-120	above median	above median	2-	Yes	Yes	Yes	Yes	1	112
Hospital	35-	Yes	First	7	1	2 moments 2 places	yes	61-120	above median	above median	2-	Yes	Yes	Yes	Yes	1	112
Hospital	13-	No	First	7	1	2 moments 2 places	yes	61-120	above median	above median	2-	Yes	Yes	Yes	Yes	1	112
Hospital	25-	No	Second	7	1	2 moments 2 places	yes	61-120	above median	above median	2-	Yes	Yes	Yes	Yes	1	112
Hospital	20-	Yes	First	7	1	2 moments 2 places	yes	61-120	above median	above median	2-	Yes	Yes	Yes	Yes	1	112
Hospital	25-	Yes	First	7	1	2 moments 2 places	yes	61-120	above median	above median	2-	Yes	Yes	Yes	Yes	1	112
Hospital	25-	Yes	First	7	1	2 moments 2 places	yes	61-120	above median	above median	2-	Yes	Yes	Yes	Yes	1	112
Hospital	35-	Yes	First	7	1	2 moments 2 places	yes	61-120	above median	above median	2-	Yes	Yes	Yes	Yes	1	112
Hospital	35-	Yes	First	7	1	2 moments 2 places	yes	61-120	above median	above median	2-	Yes	Yes	Yes	Yes	1	112
Hospital	20-	Yes	Second	7	1	2 moments 2 places	yes	61-120	above median	above median	2-	Yes	Yes	Yes	Yes	1	112
Hospital	20-	No		7	1	2 moments 2 places	yes	61-120	above median	above median	2-	Yes	Yes	Yes	Yes	1	112
Hospital	20-	Yes	First	7	1	2 moments 2 places	yes	61-120	above median	above median	2-	Yes	Yes	Yes	Yes	1	112
Hospital	20-	No	Second	7	1	2 moments 2 places	yes	61-120	above median	above median	2-	Yes	Yes	Yes	Yes	1	112
Hospital	30-	Yes	First	7	1	2 moments 2 places	yes	61-120	above median	above median	2-	Yes	Yes	Yes	Yes	1	112
Hospital	30-	Yes	First	7	1	2 moments 2 places	yes	61-120	above median	above median	2-	Yes	Yes	Yes	Yes	1	112
Hospital	35-	Yes	First	7	1	2 moments 2 places	yes	61-120	above median	above median	2-	Yes	Yes	Yes	Yes	1	112
Hospital	25-	Yes	First	7	1	2 moments 2 places	yes	61-120	above median	above median	2-	Yes	Yes	Yes	Yes	1	112
Hospital	20-	No	First	7	1	2 moments 2 places	yes	61-120	above median	above median	2-	Yes	Yes	Yes	Yes	1	112
Hospital	25-	Yes	First	7	1	2 moments 2 places	yes	61-120	above median	above median	2-	Yes	Yes	Yes	Yes	1	112
Hospital	20-	No	First	7	1	2 moments 2 places	yes	61-120	above median	above median	2-	Yes	Yes	Yes	Yes	1	112
Hospital	13-	No	Second	7	1	2 moments 2 places	yes	61-120	above median	above median	2-	Yes	Yes	Yes	Yes	1	112
Hospital	25-	Yes	Second	7	1	2 moments 2 places	yes	61-120	above median	above median	2-	Yes	Yes	Yes	Yes	1	112
Hospital	30-	Yes	Second	7	1	2 moments 2 places	yes	61-120	above median	above median	2-	Yes	Yes	Yes	Yes	1	112
Hospital	35-	Yes	First	7	1	2 moments 2 places	yes	61-120	above median	above median	2-	Yes	Yes	Yes	Yes	1	112
Hospital	25-	Yes	First	7	1	2 moments 2 places	yes	61-120	above median	above median	2-	Yes	Yes	Yes	Yes	1	112
Hospital	20-	Yes	First	7	1	2 moments 2 places	yes	61-120	above median	above median	2-	Yes	Yes	Yes	Yes	1	112
Hospital	13-	No	First	7	1	2 moments 2 places	yes	61-120	above median	above median	2-	Yes	Yes	Yes	Yes	1	112
Hospital	35-	Yes	First	7	1	2 moments 2 places	yes	61-120	above median	above median	2-	Yes	Yes	Yes	Yes	1	112
Hospital	13-	Yes	Second	7	1	2 moments 2 places	yes	61-120	above median	above median	2-	Yes	Yes	Yes	Yes	1	112
Hospital	25-	Yes	Second	7	1	2 moments 2 places	yes	61-120	above median	above median	2-	Yes	Yes	Yes	Yes	1	112
Hospital	25-	Yes	First	7	1	2 moments 2 places	yes	61-120	above median	above median	2-	Yes	Yes	Yes	Yes	1	112
Hospital	20-	No	First	7	1	2 moments 2 places	yes	61-120	above median	above median	2-	Yes	Yes	Yes	Yes	1	112
Hospital	35-	Yes	Second	7	1	2 moments 2 places	yes	61-120	above median	above median	2-	Yes	Yes	Yes	Yes	1	112
Hospital	13-	No	First	6	0	2 moments 1 place	no	61-120	below median	above median	3-	No	Yes	No	No	1	113
Hospital	13-	No	First	0	0	2 moments 1 place	no	61-120	below median	above median	3-	No	Yes	No	No	1	113
Hospital	30-	Yes	Second	6	0	2 moments 1 place	no	61-120	below median	above median	3-	No	Yes	No	No	1	113
Hospital	13-	No	First	7	1	2 moments 1 place	no	61-120	below median	above median	3-	No	Yes	No	No	1	113
Hospital	25-	Yes	Second	6	0	2 moments 1 place	no	61-120	below median	above median	3-	No	Yes	No	No	1	113
Hospital	20-	Yes	First	0	0	2 moments 1 place	no	61-120	below median	above median	3-	No	Yes	No	No	1	113
Hospital	35-	Yes	First	0	0	2 moments 1 place	no	61-120	below median	above median	3-	No	Yes	No	No	1	113
Hospital	20-	Yes	First	6	0	2 moments 1 place	no	61-120	below median	above median	3-	No	Yes	No	No	1	113
Hospital	20-	No	First	6	0	2 moments 1 place	no	61-120	below median	above median	3-	No	Yes	No	No	1	113
Hospital	13-	Yes	First	0	0	2 moments 1 place	no	61-120	below median	above median	3-	No	Yes	No	No	1	113
Hospital	30-	No	First	6	0	2 moments 1 place	no	61-120	below median	above median	3-	No	Yes	No	No	1	113
Hospital	20-	Yes	First	0	0	2 moments 1 place	no	61-120	below median	above median	3-	No	Yes	No	No	1	113
Hospital	25-	Yes	First	6	0	2 moments 1 place	no	61-120	below median	above median	3-	No	Yes	No	No	1	113
Hospital	25-	Yes	Second	0	0	2 moments 1 place	no	61-120	below median	above median	3-	No	Yes	No	No	1	113
Hospital	35-	Yes	Second	0	0	2 moments 1 place	no	61-120	below median	above median	3-	No	Yes	No	No	1	113
Hospital	20-	Yes	First	0	0	2 moments 1 place	no	61-120	below median	above median	3-	No	Yes	No	No	1	113
Hospital	25-	Yes	First	0	0	2 moments 1 place	no	61-120	below median	above median	3-	No	Yes	No	No	1	113
Hospital	20-	Yes	First	6	0	2 moments 1 place	no	61-120	below median	above median	3-	No	Yes	No	No	1	113
Hospital	25-	Yes	First	2	0	2 moments 1 place	no	61-120	below median	above median	3-	No	Yes	No	No	1	113
Hospital	13-	No	Third	0	0	2 moments 1 place	no	61-120	below median	above median	3-	No	Yes	No	No	1	113
Hospital	35-			0	0	2 moments 1 place	no	61-120	below median	above median	3-	No	Yes	No	No	1	113
Hospital	35-	Yes	First	2	0	2 moments 1 place	no	61-120	below median	above median	3-	No	Yes	No	No	1	113
Hospital	20-	Yes	First	6	0	2 moments 1 place	no	61-120	below median	above median	3-	No	Yes	No	No	1	113
Hospital	25-	Yes	First	6	0	2 moments 1 place	no	61-120	below median	above median	3-	No	Yes	No	No	1	113
Hospital	25-	Yes	Second	6	0	2 moments 1 place	no	61-120	below median	above median	3-	No	Yes	No	No	1	113
Hospital	13-	No	First	5	0	2 moments 1 place	no	61-120	below median	above median	3-	No	Yes	No	No	1	113
Hospital	25-	No	First	0	0	2 moments 1 place	no	61-120	below median	above median	3-	No	Yes	No	No	1	113
Hospital	20-	Yes	First	0	0	2 moments 1 place	no	61-120	below median	above median	3-	No	Yes	No	No	1	113
Hospital	25-	Yes	First	0	0	2 moments 1 place	no	61-120	below median	above median	3-	No	Yes	No	No	1	113
Hospital	25-	Yes	Second	6	0	2 moments 1 place	no	61-120	below median	above median	3-	No	Yes	No	No	1	113
Hospital	13-	No	Second	4	0	2 moments 1 place	no	61-120	below median	above median	3-	No	Yes	No	No	1	113
Hospital	25-	Yes	Second	5	0	2 moments 1 place	no	61-120	below median	above median	3-	No	Yes	No	No	1	113
Hospital	13-	No	First	6	0	2 moments 1 place	no	61-120	below median	above median	3-	No	Yes	No	No	1	113
Hospital	25-	Yes	Second	0	0	2 moments 1 place	no	61-120	below median	above median	3-	No	Yes	No	No	1	113
Hospital	20-	Yes	Second	7	1	2 moments 1 place	no	61-120	below median	above median	3-	No	Yes	No	No	1	113
Hospital	35-	Yes	Second	0	0	2 moments 1 place	no	61-120	below median	above median	3-	No	Yes	No	No	1	113
Hospital	30-	Yes	First	0	0	2 moments 1 place	no	61-120	below median	above median	3-	No	Yes	No	No	1	113
Hospital	20-	Yes	Second	6	0	2 moments 1 place	no	61-120	below median	above median	3-	No	Yes	No	No	1	113
Hospital	20-	Yes	Second	0	0	2 moments 1 place	no	61-120	below median	above median	3-	No	Yes	No	No	1	113
Hospital	20-	No	First	0	0	2 moments 1 place	no	61-120	below median	above median	3-	No	Yes	No	No	1	113
Hospital	25-	Yes	Second	5	0	2 moments 1 place	no	61-120	below median	above median	3-	No	Yes	No	No	1	113
Hospital	35-	Yes	Second	5	0	2 moments 1 place	no	61-120	below median	above median	3-	No	Yes	No	No	1	113
Hospital	20-	Yes		2	0	2 moments 1 place	no	61-120	below median	above median	3-	No	Yes	No	No	1	113
Hospital	25-	Yes	Second	0	0	2 moments 1 place	no	61-120	below median	above median	3-	No	Yes	No	No	1	113
Hospital	25-	Yes	Second	0	0	2 moments 1 place	no	61-120	below median	above median	3-	No	Yes	No	No	1	113
Hospital	30-	Yes	First	6	0	2 moments 1 place	no	61-120	below median	above median	3-	No	Yes	No	No	1	113
Hospital	13-	No	First	6	0	2 moments 1 place	no	61-120	below median	above median	3-	No	Yes	No	No	1	113
Hospital	13-	No	First	7	1	2 moments 1 place	no	61-120	below median	above median	3-	No	Yes	No	No	1	113
Hospital	30-	Yes	First	6	0	2 moments 1 place	no	61-120	below median	above median	3-	No	Yes	No	No	1	113
Hospital	25-	Yes	First	5	0	2 moments 1 place	no	61-120	below median	above median	3-	No	Yes	No	No	1	113
Hospital	35-	Yes	Second	0	0	2 moments 1 place	no	61-120	below median	above median	3-	No	Yes	No	No	1	113
Hospital	13-	No	Second	5	0	2 moments 1 place	no	61-120	below median	above median	3-	No	Yes	No	No	1	113
Hospital	20-	Yes	First	0	0	2 moments 1 place	no	61-120	below median	above median	3-	No	Yes	No	No	1	113
Hospital	30-	Yes	First	6	0	2 moments 1 place	no	61-120	below median	above median	3-	No	Yes	No	No	1	113
Hospital	25-	Yes	Second	0	0	2 moments 1 place	no	61-120	below median	above median	3-	No	Yes	No	No	1	113
Hospital		Yes	Second	0	0	2 moments 1 place	no	61-120	below median	above median	3-	No	Yes	No	No	1	113
Hospital	25-	Yes	First	0	0	2 moments 1 place	no	61-120	below median	above median	3-	No	Yes	No	No	1	113
Hospital	20-	Yes	Second	0	0	2 moments 1 place	no	61-120	below median	above median	3-	No	Yes	No	No	1	113
Hospital	25-	Yes	First	6	0	2 moments 1 place	no	61-120	below median	above median	3-	No	Yes	No	No	1	113
Hospital	20-	No	Second	0	0	2 moments 1 place	no	61-120	below median	above median	3-	No	Yes	No	No	1	113
Hospital	25-	Yes	First	0	0	2 moments 1 place	no	61-120	below median	above median	3-	No	Yes	No	No	1	113
Hospital	20-	Yes	Second	0	0	2 moments 1 place	no	61-120	below median	above median	3-	No	Yes	No	No	1	113
Hospital			First	0	0	2 moments 1 place	no	61-120	below median	above median	3-	No	Yes	No	No	1	113
Hospital	20-	Yes	Second	6	0	2 moments 1 place	no	61-120	below median	above median	3-	No	Yes	No	No	1	113
Hospital	20-	Yes	First	6	0	2 moments 1 place	no	61-120	below median	above median	3-	No	Yes	No	No	1	113
Hospital	30-	Yes	First	0	0	2 moments 1 place	no	61-120	below median	above median	3-	No	Yes	No	No	1	113
Hospital	25-	No	Third	0	0	2 moments 1 place	no	61-120	below median	above median	3-	No	Yes	No	No	1	113
Hospital	30-	Yes	First	6	0	2 moments 1 place	no	61-120	below median	above median	3-	No	Yes	No	No	1	113
Hospital	20-	No	First	0	0	2 moments 1 place	no	61-120	below median	above median	3-	No	Yes	No	No	1	113
Hospital	30-	Yes	First	6	0	2 moments 1 place	no	61-120	below median	above median	3-	No	Yes	No	No	1	113
Hospital	35-	Yes	First	6	0	2 moments 1 place	no	61-120	below median	above median	3-	No	Yes	No	No	1	113
Hospital	25-	No	Second	0	0	2 moments 1 place	no	61-120	below median	above median	3-	No	Yes	No	No	1	113
Hospital	25-	Yes	First	5	0	2 moments 1 place	no	61-120	below median	above median	3-	No	Yes	No	No	1	113
Hospital	30-	No	Second	6	0	2 moments 1 place	no	61-120	below median	above median	3-	No	Yes	No	No	1	113
Hospital	25-	No	First	0	0	2 moments 1 place	no	61-120	below median	above median	3-	No	Yes	No	No	1	113
Hospital	25-	No	First	6	0	2 moments 1 place	no	61-120	below median	above median	3-	No	Yes	No	No	1	113
Hospital	20-	Yes	First	6	0	2 moments 1 place	no	61-120	below median	above median	3-	No	Yes	No	No	1	113
Hospital	20-	No	Second	0	0	2 moments 1 place	no	61-120	below median	above median	3-	No	Yes	No	No	1	113
Hospital	35-	Yes	Second	2	0	2 moments 2 places	yes	<=60	above median	below median	5-	Yes	Yes	Yes	No	1	114
Hospital	20-	Yes	Third	2	0	2 moments 2 places	yes	<=60	above median	below median	5-	Yes	Yes	Yes	No	1	114
Hospital	25-	Yes	First	1	0	2 moments 2 places	yes	<=60	above median	below median	5-	Yes	Yes	Yes	No	1	114
Hospital	25-	Yes	Second	2	0	2 moments 2 places	yes	<=60	above median	below median	5-	Yes	Yes	Yes	No	1	114
Hospital	25-	No	Third	2	0	2 moments 2 places	yes	<=60	above median	below median	5-	Yes	Yes	Yes	No	1	114
Hospital	30-	Yes	Second	2	0	2 moments 2 places	yes	<=60	above median	below median	5-	Yes	Yes	Yes	No	1	114
Hospital	13-	No	Second	2	0	2 moments 2 places	yes	<=60	above median	below median	5-	Yes	Yes	Yes	No	1	114
Hospital	30-	Yes	First	2	0	2 moments 2 places	yes	<=60	above median	below median	5-	Yes	Yes	Yes	No	1	114
Hospital	25-		First	6	0	2 moments 2 places	yes	<=60	above median	below median	5-	Yes	Yes	Yes	No	1	114
Hospital	20-	Yes	First	2	0	2 moments 2 places	yes	<=60	above median	below median	5-	Yes	Yes	Yes	No	1	114
Hospital	20-	Yes	First	2	0	2 moments 2 places	yes	<=60	above median	below median	5-	Yes	Yes	Yes	No	1	114
Hospital	35-	Yes	First	5	0	2 moments 2 places	yes	<=60	above median	below median	5-	Yes	Yes	Yes	No	1	114
Hospital	30-	Yes	Second	7	1	2 moments 2 places	yes	<=60	above median	below median	5-	Yes	Yes	Yes	No	1	114
Hospital	35-	Yes	Second	2	0	2 moments 2 places	yes	<=60	above median	below median	5-	Yes	Yes	Yes	No	1	114
Hospital	35-	Yes	First	4	0	2 moments 2 places	yes	<=60	above median	below median	5-	Yes	Yes	Yes	No	1	114
Hospital	30-	Yes	Second	3	0	2 moments 2 places	yes	<=60	above median	below median	5-	Yes	Yes	Yes	No	1	114
Hospital	30-	Yes	First	3	0	2 moments 2 places	yes	<=60	above median	below median	5-	Yes	Yes	Yes	No	1	114
Hospital	20-	Yes	First	2	0	2 moments 2 places	yes	<=60	above median	below median	5-	Yes	Yes	Yes	No	1	114
Hospital	20-	Yes	First	2	0	2 moments 2 places	yes	<=60	above median	below median	5-	Yes	Yes	Yes	No	1	114
Hospital	25-	Yes	First	2	0	2 moments 2 places	yes	<=60	above median	below median	5-	Yes	Yes	Yes	No	1	114
Hospital	20-	No	First	0	0	2 moments 2 places	yes	<=60	above median	below median	5-	Yes	Yes	Yes	No	1	114
Hospital	25-	Yes	Second	2	0	2 moments 2 places	yes	<=60	above median	below median	5-	Yes	Yes	Yes	No	1	114
Hospital	25-	Yes	First	2	0	2 moments 2 places	yes	<=60	above median	below median	5-	Yes	Yes	Yes	No	1	114
Hospital	25-	No	Second	2	0	2 moments 2 places	yes	<=60	above median	below median	5-	Yes	Yes	Yes	No	1	114
Hospital	30-	Yes	First	6	0	2 moments 2 places	yes	<=60	above median	below median	5-	Yes	Yes	Yes	No	1	114
Hospital	25-	Yes	Second	2	0	2 moments 2 places	yes	<=60	above median	below median	5-	Yes	Yes	Yes	No	1	114
Hospital	20-	No	First	2	0	2 moments 2 places	yes	<=60	above median	below median	5-	Yes	Yes	Yes	No	1	114
Hospital	13-	No	First	2	0	2 moments 2 places	yes	<=60	above median	below median	5-	Yes	Yes	Yes	No	1	114
Hospital	25-	Yes	First	2	0	2 moments 2 places	yes	<=60	above median	below median	5-	Yes	Yes	Yes	No	1	114
Hospital	30-	Yes	Second	2	0	2 moments 2 places	yes	<=60	above median	below median	5-	Yes	Yes	Yes	No	1	114
Hospital	25-	No	First	5	0	2 moments 2 places	yes	<=60	above median	below median	5-	Yes	Yes	Yes	No	1	114
Hospital	13-	No	First	5	0	2 moments 2 places	yes	<=60	above median	below median	5-	Yes	Yes	Yes	No	1	114
Hospital	25-	Yes	Second	5	0	2 moments 2 places	yes	<=60	above median	below median	5-	Yes	Yes	Yes	No	1	114
Hospital		Yes	Second	2	0	2 moments 2 places	yes	<=60	above median	below median	5-	Yes	Yes	Yes	No	1	114
Hospital	35-	Yes	First	2	0	2 moments 2 places	yes	<=60	above median	below median	5-	Yes	Yes	Yes	No	1	114
Hospital	30-	Yes	First	2	0	2 moments 2 places	yes	<=60	above median	below median	5-	Yes	Yes	Yes	No	1	114
Hospital	30-	No	Second	3	0	2 moments 2 places	yes	<=60	above median	below median	5-	Yes	Yes	Yes	No	1	114
Hospital	13-	No	First	2	0	2 moments 2 places	yes	<=60	above median	below median	5-	Yes	Yes	Yes	No	1	114
Hospital	35-	Yes	First	2	0	2 moments 2 places	yes	<=60	above median	below median	5-	Yes	Yes	Yes	No	1	114
Hospital		Yes	Second	2	0	2 moments 2 places	yes	<=60	above median	below median	5-	Yes	Yes	Yes	No	1	114
Hospital	30-	Yes	First	1	0	2 moments 2 places	yes	<=60	above median	below median	5-	Yes	Yes	Yes	No	1	114
Hospital	25-	Yes	Second	3	0	2 moments 2 places	yes	<=60	above median	below median	5-	Yes	Yes	Yes	No	1	114
Hospital	25-	Yes	First	2	0	2 moments 2 places	yes	<=60	above median	below median	5-	Yes	Yes	Yes	No	1	114
Hospital	13-	No	First	2	0	2 moments 2 places	yes	<=60	above median	below median	5-	Yes	Yes	Yes	No	1	114
Hospital	35-	Yes	Second	2	0	2 moments 2 places	yes	<=60	above median	below median	5-	Yes	Yes	Yes	No	1	114
Hospital	35-	Yes	First	2	0	2 moments 2 places	yes	<=60	above median	below median	5-	Yes	Yes	Yes	No	1	114
Hospital	25-	Yes	First	2	0	2 moments 2 places	yes	<=60	above median	below median	5-	Yes	Yes	Yes	No	1	114
Hospital	25-	Yes	First	2	0	2 moments 2 places	yes	<=60	above median	below median	5-	Yes	Yes	Yes	No	1	114
Hospital	30-	Yes	First	2	0	2 moments 2 places	yes	<=60	above median	below median	5-	Yes	Yes	Yes	No	1	114
Hospital		Yes	First	2	0	2 moments 2 places	yes	<=60	above median	below median	5-	Yes	Yes	Yes	No	1	114
Hospital	25-	Yes	Second	7	1	2 moments 2 places	yes	<=60	above median	below median	5-	Yes	Yes	Yes	No	1	114
Hospital	25-	Yes	First	2	0	2 moments 2 places	yes	<=60	above median	below median	5-	Yes	Yes	Yes	No	1	114
Hospital	30-	Yes	First	2	0	2 moments 2 places	yes	<=60	above median	below median	5-	Yes	Yes	Yes	No	1	114
Hospital	20-	Yes	First	4	0	2 moments 2 places	yes	<=60	above median	below median	5-	Yes	Yes	Yes	No	1	114
Hospital	30-	Yes	First	2	0	2 moments 2 places	yes	<=60	above median	below median	5-	Yes	Yes	Yes	No	1	114
Hospital	20-	No	First	5	0	2 moments 2 places	yes	<=60	above median	below median	5-	Yes	Yes	Yes	No	1	114
Hospital	25-	Yes	First	2	0	2 moments 2 places	yes	<=60	above median	below median	5-	Yes	Yes	Yes	No	1	114
Hospital	35-	Yes	Second	2	0	2 moments 2 places	yes	<=60	above median	below median	5-	Yes	Yes	Yes	No	1	114
Hospital	20-	No	Third	2	0	2 moments 2 places	yes	<=60	above median	below median	5-	Yes	Yes	Yes	No	1	114
Hospital	25-	Yes	Second	2	0	2 moments 2 places	yes	<=60	above median	below median	5-	Yes	Yes	Yes	No	1	114
Hospital	30-	Yes	First	2	0	2 moments 2 places	yes	<=60	above median	below median	5-	Yes	Yes	Yes	No	1	114
Hospital	20-	No	First	2	0	2 moments 2 places	yes	<=60	above median	below median	5-	Yes	Yes	Yes	No	1	114
Hospital	25-	Yes	First	1	0	2 moments 2 places	yes	<=60	above median	below median	5-	Yes	Yes	Yes	No	1	114
Hospital	25-	No	First	2	0	2 moments 2 places	yes	<=60	above median	below median	5-	Yes	Yes	Yes	No	1	114
Hospital	35-	Yes	Second	2	0	2 moments 2 places	yes	<=60	above median	below median	5-	Yes	Yes	Yes	No	1	114
Hospital	13-	Yes	First	2	0	2 moments 2 places	yes	<=60	above median	below median	5-	Yes	Yes	Yes	No	1	114
Hospital	25-	Yes	First	7	1	2 moments 2 places	yes	<=60	above median	below median	5-	Yes	Yes	Yes	No	1	114
Hospital	30-	Yes	First	2	0	2 moments 2 places	yes	<=60	above median	below median	5-	Yes	Yes	Yes	No	1	114
Hospital	30-	Yes	Second	5	0	2 moments 2 places	yes	<=60	above median	below median	5-	Yes	Yes	Yes	No	1	114
Hospital	35-	Yes	Second	2	0	2 moments 2 places	yes	<=60	above median	below median	5-	Yes	Yes	Yes	No	1	114
Hospital	20-	No	Second	2	0	2 moments 2 places	yes	<=60	above median	below median	5-	Yes	Yes	Yes	No	1	114
Hospital	35-	Yes	Third	2	0	2 moments 2 places	yes	<=60	above median	below median	5-	Yes	Yes	Yes	No	1	114
Hospital		Yes	First	2	0	2 moments 2 places	yes	<=60	above median	below median	5-	Yes	Yes	Yes	No	1	114
Hospital	25-	Yes	First	2	0	2 moments 2 places	yes	<=60	above median	below median	5-	Yes	Yes	Yes	No	1	114
Health Centre	30-	Yes	Second	1	0	3 moments 2 places	no	>120	below median	below median	5-	Yes	No	Yes	No	1	115
Health Centre	13-	Yes	Third	1	0	3 moments 2 places	no	>120	below median	below median	5-	Yes	No	Yes	No	1	115
Health Centre	20-	Yes	Second	0	0	3 moments 2 places	no	>120	below median	below median	5-	Yes	No	Yes	No	1	115
Health Centre	20-	Yes	First	6	0	3 moments 2 places	no	>120	below median	below median	5-	Yes	No	Yes	No	1	115
Health Centre	30-	Yes	Second	1	0	3 moments 2 places	no	>120	below median	below median	5-	Yes	No	Yes	No	1	115
Health Centre	20-	No	Second	1	0	3 moments 2 places	no	>120	below median	below median	5-	Yes	No	Yes	No	1	115
Health Centre	25-	Yes	First	5	0	3 moments 2 places	no	>120	below median	below median	5-	Yes	No	Yes	No	1	115
Health Centre	30-	Yes	Second	1	0	3 moments 2 places	no	>120	below median	below median	5-	Yes	No	Yes	No	1	115
Health Centre	30-	Yes	Second	1	0	3 moments 2 places	no	>120	below median	below median	5-	Yes	No	Yes	No	1	115
Health Centre	25-	Yes	First	0	0	3 moments 2 places	no	>120	below median	below median	5-	Yes	No	Yes	No	1	115
Health Centre	20-	Yes	Second	0	0	3 moments 2 places	no	>120	below median	below median	5-	Yes	No	Yes	No	1	115
Health Centre	25-	Yes	Third	0	0	3 moments 2 places	no	>120	below median	below median	5-	Yes	No	Yes	No	1	115
Health Centre	20-	No	First	1	0	3 moments 2 places	no	>120	below median	below median	5-	Yes	No	Yes	No	1	115
Health Centre	25-	Yes	First	0	0	3 moments 2 places	no	>120	below median	below median	5-	Yes	No	Yes	No	1	115
Health Centre		Yes	First	6	0	3 moments 2 places	no	>120	below median	below median	5-	Yes	No	Yes	No	1	115
Health Centre	20-	Yes	Second	6	0	3 moments 2 places	no	>120	below median	below median	5-	Yes	No	Yes	No	1	115
Health Centre	13-	No	First	6	0	3 moments 2 places	no	>120	below median	below median	5-	Yes	No	Yes	No	1	115
Health Centre	20-	Yes	First	1	0	3 moments 2 places	no	>120	below median	below median	5-	Yes	No	Yes	No	1	115
Health Centre	13-	No	First	6	0	3 moments 2 places	no	>120	below median	below median	5-	Yes	No	Yes	No	1	115
Health Centre	25-	Yes	First	1	0	3 moments 2 places	no	>120	below median	below median	5-	Yes	No	Yes	No	1	115
Health Centre	13-	No	Second	1	0	3 moments 2 places	no	>120	below median	below median	5-	Yes	No	Yes	No	1	115
Health Centre	30-	Yes	First	6	0	3 moments 2 places	no	>120	below median	below median	5-	Yes	No	Yes	No	1	115
Health Centre	30-	Yes	Third	0	0	3 moments 2 places	no	>120	below median	below median	5-	Yes	No	Yes	No	1	115
Health Centre	13-	No	Third	0	0	3 moments 2 places	no	>120	below median	below median	5-	Yes	No	Yes	No	1	115
Health Centre	20-	Yes	Second	1	0	3 moments 2 places	no	>120	below median	below median	5-	Yes	No	Yes	No	1	115
Health Centre		Yes	Third	0	0	3 moments 2 places	no	>120	below median	below median	5-	Yes	No	Yes	No	1	115
Health Centre		No	First	7	1	3 moments 2 places	no	>120	below median	below median	5-	Yes	No	Yes	No	1	115
Health Centre	20-	Yes	First	1	0	3 moments 2 places	no	>120	below median	below median	5-	Yes	No	Yes	No	1	115
Health Centre	30-	Yes	First	0	0	3 moments 2 places	no	>120	below median	below median	5-	Yes	No	Yes	No	1	115
Health Centre	13-	Yes	Second	6	0	3 moments 2 places	no	>120	below median	below median	5-	Yes	No	Yes	No	1	115
Health Centre	25-	Yes	First	0	0	3 moments 2 places	no	>120	below median	below median	5-	Yes	No	Yes	No	1	115
Health Centre	25-	Yes	First	1	0	3 moments 2 places	no	>120	below median	below median	5-	Yes	No	Yes	No	1	115
Health Centre	13-	No	First	1	0	3 moments 2 places	no	>120	below median	below median	5-	Yes	No	Yes	No	1	115
Health Centre	13-	No	First	6	0	3 moments 2 places	no	>120	below median	below median	5-	Yes	No	Yes	No	1	115
Health Centre	20-	Yes	Second	1	0	3 moments 2 places	no	>120	below median	below median	5-	Yes	No	Yes	No	1	115
Health Centre		No	Second	1	0	3 moments 2 places	no	>120	below median	below median	5-	Yes	No	Yes	No	1	115
Health Centre	20-	Yes	Second	0	0	3 moments 2 places	no	>120	below median	below median	5-	Yes	No	Yes	No	1	115
Health Centre		Yes	Second	6	0	3 moments 2 places	no	>120	below median	below median	5-	Yes	No	Yes	No	1	115
Health Centre	20-	Yes	First	6	0	3 moments 2 places	no	>120	below median	below median	5-	Yes	No	Yes	No	1	115
Health Centre	25-	Yes	First	1	0	3 moments 2 places	no	>120	below median	below median	5-	Yes	No	Yes	No	1	115
Health Centre	25-	Yes	First	1	0	3 moments 2 places	no	>120	below median	below median	5-	Yes	No	Yes	No	1	115
Health Centre		Yes	First	6	0	3 moments 2 places	no	>120	below median	below median	5-	Yes	No	Yes	No	1	115
Health Centre	25-	Yes	First	0	0	3 moments 2 places	no	>120	below median	below median	5-	Yes	No	Yes	No	1	115
Health Centre	25-	Yes	First	1	0	3 moments 2 places	no	>120	below median	below median	5-	Yes	No	Yes	No	1	115
Health Centre	13-	Yes	Third	0	0	3 moments 2 places	no	>120	below median	below median	5-	Yes	No	Yes	No	1	115
Health Centre	20-	Yes	Second	1	0	3 moments 2 places	no	>120	below median	below median	5-	Yes	No	Yes	No	1	115
Health Centre	35-	Yes	First	6	0	3 moments 2 places	no	>120	below median	below median	5-	Yes	No	Yes	No	1	115
Health Centre	25-	Yes	First	0	0	3 moments 2 places	no	>120	below median	below median	5-	Yes	No	Yes	No	1	115
Health Centre	30-	Yes	Second	6	0	3 moments 2 places	no	>120	below median	below median	5-	Yes	No	Yes	No	1	115
Health Centre	13-	No	Second	6	0	3 moments 2 places	no	>120	below median	below median	5-	Yes	No	Yes	No	1	115
Health Centre	25-	Yes	Second	0	0	3 moments 2 places	no	>120	below median	below median	5-	Yes	No	Yes	No	1	115
Health Centre	30-	Yes	First	0	0	3 moments 2 places	no	>120	below median	below median	5-	Yes	No	Yes	No	1	115
Health Centre	30-	Yes	First	5	0	3 moments 2 places	no	>120	below median	below median	5-	Yes	No	Yes	No	1	115
Health Centre	35-	Yes	First	6	0	3 moments 2 places	no	>120	below median	below median	5-	Yes	No	Yes	No	1	115
Health Centre	30-	No	First	6	0	3 moments 2 places	no	>120	below median	below median	5-	Yes	No	Yes	No	1	115
Health Centre	20-	Yes	First	1	0	3 moments 2 places	no	>120	below median	below median	5-	Yes	No	Yes	No	1	115
Health Centre	20-	Yes	Second	0	0	3 moments 2 places	no	>120	below median	below median	5-	Yes	No	Yes	No	1	115
Health Centre	30-	Yes	First	6	0	3 moments 2 places	no	>120	below median	below median	5-	Yes	No	Yes	No	1	115
Health Centre	30-	Yes	First	0	0	3 moments 2 places	no	>120	below median	below median	5-	Yes	No	Yes	No	1	115
Health Centre	20-	Yes	Second	6	0	3 moments 2 places	no	>120	below median	below median	5-	Yes	No	Yes	No	1	115
Health Centre	25-	Yes	Second	1	0	3 moments 2 places	no	>120	below median	below median	5-	Yes	No	Yes	No	1	115
Health Centre	20-	Yes	First	1	0	3 moments 2 places	no	>120	below median	below median	5-	Yes	No	Yes	No	1	115
Health Centre	20-	Yes	First	1	0	3 moments 2 places	no	>120	below median	below median	5-	Yes	No	Yes	No	1	115
Health Centre	30-	Yes	First	0	0	3 moments 2 places	no	>120	below median	below median	5-	Yes	No	Yes	No	1	115
Health Centre	30-	Yes	Second	5	0	3 moments 2 places	no	>120	below median	below median	5-	Yes	No	Yes	No	1	115
Health Centre	20-	Yes	Second	1	0	3 moments 2 places	no	>120	below median	below median	5-	Yes	No	Yes	No	1	115
Health Centre	20-	Yes	Second	1	0	3 moments 2 places	no	>120	below median	below median	5-	Yes	No	Yes	No	1	115
Health Centre	20-	No	First	6	0	3 moments 2 places	no	>120	below median	below median	5-	Yes	No	Yes	No	1	115
Health Centre	20-	No	First	1	0	3 moments 2 places	no	>120	below median	below median	5-	Yes	No	Yes	No	1	115
Health Centre	25-	No	First	1	0	3 moments 2 places	no	>120	below median	below median	5-	Yes	No	Yes	No	1	115
Health Centre	20-	Yes	Second	6	0	3 moments 2 places	no	>120	below median	below median	5-	Yes	No	Yes	No	1	115
Health Centre	13-	No	First	1	0	3 moments 2 places	no	>120	below median	below median	5-	Yes	No	Yes	No	1	115
Health Centre	25-	Yes	Second	0	0	3 moments 2 places	no	>120	below median	below median	5-	Yes	No	Yes	No	1	115
Health Centre	20-	No	First	6	0	3 moments 2 places	no	>120	below median	below median	5-	Yes	No	Yes	No	1	115
Health Centre	20-	Yes	First	6	0	3 moments 2 places	no	>120	below median	below median	5-	Yes	No	Yes	No	1	115
Health Centre	30-	Yes	First	6	0	3 moments 2 places	no	>120	below median	below median	5-	Yes	No	Yes	No	1	115
Health Centre	20-	Yes	First	6	0	3 moments 2 places	no	>120	below median	below median	5-	Yes	No	Yes	No	1	115
Health Centre	25-	Yes	Second	6	0	3 moments 2 places	no	>120	below median	below median	5-	Yes	No	Yes	No	1	115
Health Centre	30-	Yes	First	0	0	3 moments 2 places	no	>120	below median	below median	5-	Yes	No	Yes	No	1	115
Health Centre	20-	No	First	3	0	3 moments 2 places	no	>120	below median	below median	5-	Yes	No	Yes	No	1	115
Health Centre		Yes	Second	1	0	3 moments 2 places	no	>120	below median	below median	5-	Yes	No	Yes	No	1	115
Health Centre	25-	Yes	Second	6	0	3 moments 2 places	no	>120	below median	below median	5-	Yes	No	Yes	No	1	115
Health Centre	20-	Yes	First	5	0	3 moments 2 places	no	>120	below median	below median	5-	Yes	No	Yes	No	1	115
Health Centre	13-	Yes	First	1	0	3 moments 2 places	no	>120	below median	below median	5-	Yes	No	Yes	No	1	115
Health Centre		Yes	Third	6	0	3 moments 2 places	no	>120	below median	below median	5-	Yes	No	Yes	No	1	115
Health Centre	30-	Yes	Second	1	0	3 moments 2 places	no	>120	below median	below median	5-	Yes	No	Yes	No	1	115
Health Centre	20-	Yes	First	6	0	3 moments 2 places	no	>120	below median	below median	5-	Yes	No	Yes	No	1	115
Health Centre	13-	No	First	6	0	3 moments 2 places	no	>120	below median	below median	5-	Yes	No	Yes	No	1	115
Health Centre	20-	No	First	0	0	3 moments 2 places	no	>120	below median	below median	5-	Yes	No	Yes	No	1	115
Health Centre	25-	Yes	First	1	0	3 moments 2 places	no	>120	below median	below median	5-	Yes	No	Yes	No	1	115
Health Centre	20-	No	First	0	0	3 moments 2 places	no	>120	below median	below median	5-	Yes	No	Yes	No	1	115
Health Centre	30-	Yes	First	1	0	3 moments 2 places	no	>120	below median	below median	5-	Yes	No	Yes	No	1	115
Health Centre	25-	Yes	Second	1	0	3 moments 2 places	no	>120	below median	below median	5-	Yes	No	Yes	No	1	115
Health Centre	13-	No	First	6	0	3 moments 2 places	no	>120	below median	below median	5-	Yes	No	Yes	No	1	115
Health Centre	20-	Yes	Second	1	0	3 moments 2 places	no	>120	below median	below median	5-	Yes	No	Yes	No	1	115
Health Centre	13-	No	First	5	0	3 moments 2 places	no	>120	below median	below median	5-	Yes	No	Yes	No	1	115
Health Centre	25-	Yes	First	0	0	3 moments 2 places	no	>120	below median	below median	5-	Yes	No	Yes	No	1	115
Health Centre	35-	Yes	First	7	1	3 moments 2 places	yes	61-120	below median	above median	3-	No	Yes	No	No	1	116
Health Centre	13-	Yes	First	7	1	3 moments 2 places	yes	61-120	below median	above median	3-	No	Yes	No	No	1	116
Health Centre	20-	Yes	First	7	1	3 moments 2 places	yes	61-120	below median	above median	3-	No	Yes	No	No	1	116
Health Centre	35-	Yes	Second	7	1	3 moments 2 places	yes	61-120	below median	above median	3-	No	Yes	No	No	1	116
Health Centre	20-	Yes	Second	7	1	3 moments 2 places	yes	61-120	below median	above median	3-	No	Yes	No	No	1	116
Health Centre	35-	Yes	First	7	1	3 moments 2 places	yes	61-120	below median	above median	3-	No	Yes	No	No	1	116
Health Centre	30-	Yes	First	7	1	3 moments 2 places	yes	61-120	below median	above median	3-	No	Yes	No	No	1	116
Health Centre	30-	Yes	First	7	1	3 moments 2 places	yes	61-120	below median	above median	3-	No	Yes	No	No	1	116
Health Centre	20-	Yes	First	6	0	3 moments 2 places	yes	61-120	below median	above median	3-	No	Yes	No	No	1	116
Health Centre	20-	No	Second	7	1	3 moments 2 places	yes	61-120	below median	above median	3-	No	Yes	No	No	1	116
Health Centre	20-	No	First	7	1	3 moments 2 places	yes	61-120	below median	above median	3-	No	Yes	No	No	1	116
Health Centre	35-	Yes	First	7	1	3 moments 2 places	yes	61-120	below median	above median	3-	No	Yes	No	No	1	116
Health Centre	25-	Yes	First	7	1	3 moments 2 places	yes	61-120	below median	above median	3-	No	Yes	No	No	1	116
Health Centre	20-	No	First	7	1	3 moments 2 places	yes	61-120	below median	above median	3-	No	Yes	No	No	1	116
Health Centre	20-	No	Third	7	1	3 moments 2 places	yes	61-120	below median	above median	3-	No	Yes	No	No	1	116
Health Centre	35-	Yes	Second	7	1	3 moments 2 places	yes	61-120	below median	above median	3-	No	Yes	No	No	1	116
Health Centre	20-	No	Second	7	1	3 moments 2 places	yes	61-120	below median	above median	3-	No	Yes	No	No	1	116
Health Centre	20-	Yes		7	1	3 moments 2 places	yes	61-120	below median	above median	3-	No	Yes	No	No	1	116
Health Centre	30-	Yes	First	7	1	3 moments 2 places	yes	61-120	below median	above median	3-	No	Yes	No	No	1	116
Health Centre	20-	Yes	First	7	1	3 moments 2 places	yes	61-120	below median	above median	3-	No	Yes	No	No	1	116
Health Centre	25-	Yes	First	7	1	3 moments 2 places	yes	61-120	below median	above median	3-	No	Yes	No	No	1	116
Health Centre	20-	Yes	Second	7	1	3 moments 2 places	yes	61-120	below median	above median	3-	No	Yes	No	No	1	116
Health Centre	20-	No	First	7	1	3 moments 2 places	yes	61-120	below median	above median	3-	No	Yes	No	No	1	116
Health Centre	13-	No	First	7	1	3 moments 2 places	yes	61-120	below median	above median	3-	No	Yes	No	No	1	116
Health Centre	25-	Yes	First	7	1	3 moments 2 places	yes	61-120	below median	above median	3-	No	Yes	No	No	1	116
Health Centre	30-	Yes	First	7	1	3 moments 2 places	yes	61-120	below median	above median	3-	No	Yes	No	No	1	116
Health Centre	20-	No	First	7	1	3 moments 2 places	yes	61-120	below median	above median	3-	No	Yes	No	No	1	116
Health Centre	20-	No	First	7	1	3 moments 2 places	yes	61-120	below median	above median	3-	No	Yes	No	No	1	116
Health Centre	20-	Yes	First	7	1	3 moments 2 places	yes	61-120	below median	above median	3-	No	Yes	No	No	1	116
Health Centre	13-	No	Second	7	1	3 moments 2 places	yes	61-120	below median	above median	3-	No	Yes	No	No	1	116
Health Centre	30-	Yes	First	7	1	3 moments 2 places	yes	61-120	below median	above median	3-	No	Yes	No	No	1	116
Health Centre	25-	Yes	Second	7	1	3 moments 2 places	yes	61-120	below median	above median	3-	No	Yes	No	No	1	116
Health Centre	30-	Yes	Second	7	1	3 moments 2 places	yes	61-120	below median	above median	3-	No	Yes	No	No	1	116
Health Centre	20-	No	Second	7	1	3 moments 2 places	yes	61-120	below median	above median	3-	No	Yes	No	No	1	116
Health Centre	20-	Yes	Second	6	0	3 moments 2 places	yes	61-120	below median	above median	3-	No	Yes	No	No	1	116
Health Centre	13-	Yes	First	7	1	3 moments 2 places	yes	61-120	below median	above median	3-	No	Yes	No	No	1	116
Health Centre		Yes	Second	7	1	3 moments 2 places	yes	61-120	below median	above median	3-	No	Yes	No	No	1	116
Health Centre	20-	Yes	First	7	1	3 moments 2 places	yes	61-120	below median	above median	3-	No	Yes	No	No	1	116
Health Centre	30-	No	Second	7	1	3 moments 2 places	yes	61-120	below median	above median	3-	No	Yes	No	No	1	116
Health Centre	35-	Yes	First	7	1	3 moments 2 places	yes	61-120	below median	above median	3-	No	Yes	No	No	1	116
Health Centre	30-	Yes	First	7	1	3 moments 2 places	yes	61-120	below median	above median	3-	No	Yes	No	No	1	116
Health Centre	30-	No	First	7	1	3 moments 2 places	yes	61-120	below median	above median	3-	No	Yes	No	No	1	116
Health Centre	35-	Yes	Second	7	1	3 moments 2 places	yes	61-120	below median	above median	3-	No	Yes	No	No	1	116
Health Centre	25-	Yes	First	7	1	3 moments 2 places	yes	61-120	below median	above median	3-	No	Yes	No	No	1	116
Health Centre	25-	Yes	First	7	1	3 moments 2 places	yes	61-120	below median	above median	3-	No	Yes	No	No	1	116
Health Centre	30-	Yes	Second	7	1	3 moments 2 places	yes	61-120	below median	above median	3-	No	Yes	No	No	1	116
Health Centre	35-	Yes	First	7	1	3 moments 2 places	yes	61-120	below median	above median	3-	No	Yes	No	No	1	116
Health Centre		Yes	Second	7	1	3 moments 2 places	yes	61-120	below median	above median	3-	No	Yes	No	No	1	116
Health Centre	20-	Yes	Second	7	1	3 moments 2 places	yes	61-120	below median	above median	3-	No	Yes	No	No	1	116
Health Centre	13-	Yes	First	7	1	3 moments 2 places	yes	61-120	below median	above median	3-	No	Yes	No	No	1	116
Health Centre	13-	No	Second	7	1	3 moments 2 places	yes	61-120	below median	above median	3-	No	Yes	No	No	1	116
Health Centre	30-	Yes	First	7	1	3 moments 2 places	yes	61-120	below median	above median	3-	No	Yes	No	No	1	116
Health Centre	13-	No	First	7	1	3 moments 2 places	yes	61-120	below median	above median	3-	No	Yes	No	No	1	116
Health Centre	20-	Yes	Second	5	0	3 moments 2 places	yes	61-120	below median	above median	3-	No	Yes	No	No	1	116
Health Centre	25-	No	First	7	1	3 moments 2 places	yes	61-120	below median	above median	3-	No	Yes	No	No	1	116
Health Centre	13-	No	Second	7	1	3 moments 2 places	yes	61-120	below median	above median	3-	No	Yes	No	No	1	116
Health Centre	30-	Yes	First	7	1	3 moments 2 places	yes	61-120	below median	above median	3-	No	Yes	No	No	1	116
Health Centre	13-	Yes	First	7	1	3 moments 2 places	yes	61-120	below median	above median	3-	No	Yes	No	No	1	116
Health Centre	30-	Yes	First	7	1	3 moments 2 places	yes	61-120	below median	above median	3-	No	Yes	No	No	1	116
Health Centre	35-	Yes	First	7	1	3 moments 2 places	yes	61-120	below median	above median	3-	No	Yes	No	No	1	116
Health Centre	20-	No	Second	7	1	3 moments 2 places	yes	61-120	below median	above median	3-	No	Yes	No	No	1	116
Health Centre	25-	Yes	First	7	1	3 moments 2 places	yes	61-120	below median	above median	3-	No	Yes	No	No	1	116
Health Centre	35-	No	First	7	1	3 moments 2 places	yes	61-120	below median	above median	3-	No	Yes	No	No	1	116
Health Centre	30-	Yes	First	7	1	3 moments 2 places	yes	61-120	below median	above median	3-	No	Yes	No	No	1	116
Health Centre	30-	Yes	First	7	1	3 moments 2 places	yes	61-120	below median	above median	3-	No	Yes	No	No	1	116
Health Centre	13-	No	Second	7	1	3 moments 2 places	yes	61-120	below median	above median	3-	No	Yes	No	No	1	116
Health Centre	30-	Yes	First	6	0	3 moments 2 places	yes	61-120	below median	above median	3-	No	Yes	No	No	1	116
Health Centre	30-	Yes	First	7	1	3 moments 2 places	yes	61-120	below median	above median	3-	No	Yes	No	No	1	116
Health Centre	20-	Yes	First	7	1	3 moments 2 places	yes	61-120	below median	above median	3-	No	Yes	No	No	1	116
Health Centre	35-	Yes	First	7	1	3 moments 2 places	yes	61-120	below median	above median	3-	No	Yes	No	No	1	116
Health Centre	25-	No	First	7	1	3 moments 2 places	yes	61-120	below median	above median	3-	No	Yes	No	No	1	116
